# Supplementary material for: Targeting the PANoptosis signaling pathway for myocardial protection: therapeutic potential of Xian Ling Gu Bao capsule
Source: Front Pharmacol. 2024 May 10;15:1391511. doi: 10.3389/fphar.2024.1391511 (PMC11116727; doi:10.3389/fphar.2024.1391511)
Supplement: Supplementary file 2 [file Table1.xlsx]

## Sheet: Sheet1
Components obtained from ETCM and their corresponding targets	drug	Chemical Component	Candidate Target genes
	Epimedium	Cetylic Acid,Hexadecanoic Acid,Palmitic Acid	ABAT (0.8095) , ABL1 (1.0) , ACADSB (0.8095) , ACOX1 (0.8) , ACSL3 (0.8571) , ACSL4 (0.8571) , ADH5 (1.0) , ALDH5A1 (0.8095) , ARF1 (1.0) , ARF6 (1.0) , C8G (1.0) , CALM1 (1.0) , CNR1 (0.8333) , CNR2 (0.8333) , CYP2C8 (1.0) , ECI2 (1.0) , ELOVL4 (0.8571) , FADS1 (0.8571) , FADS2 (0.8571) , FFAR1 (0.8571) , FKBP1A (1.0) , FURIN (1.0) , GLTP (1.0) , GM2A (1.0) , GUCA1A (1.0) , HAO1 (0.8) , HDAC2 (0…
		Linolenic Acid	ABL1 (0.8571) , ACSL3 (1.0) , ACSL4 (1.0) , ADH5 (0.8571) , ARF1 (0.8571) , ARF6 (0.8571) , C8G (0.8571) , CALM1 (0.8571) , CYP2C8 (0.8571) , ECI2 (0.8571) , ELOVL4 (1.0) , FADS1 (1.0) , FADS2 (1.0) , FFAR1 (1.0) , FKBP1A (0.8571) , FURIN (0.8571) , GLTP (0.9048) , GM2A (0.8571) , GUCA1A (0.8571) , HNF4A (0.8571) , HNF4G (0.8571) , INS (0.8571) , LALBA (0.8571) , LIP3 (0.8571) , LTF (0.8571) , LY…
		Octadecanoic?Acid,Stearic Acid	ABAT (0.8095) , ABL1 (1.0) , ACADSB (0.8095) , ACOX1 (0.8) , ACSL3 (0.8571) , ACSL4 (0.8571) , ADH5 (1.0) , ALDH5A1 (0.8095) , ARF1 (1.0) , ARF6 (1.0) , C8G (1.0) , CALM1 (1.0) , CNR1 (0.8333) , CNR2 (0.8333) , CYP2C8 (1.0) , ECI2 (1.0) , ELOVL4 (0.8571) , FADS1 (0.8571) , FADS2 (0.8571) , FFAR1 (0.8571) , FKBP1A (1.0) , FURIN (1.0) , GLTP (1.0) , GM2A (1.0) , GUCA1A (1.0) , HAO1 (0.8) , HDAC2 (0…
		Magnoflorine	ACHE (0.875) , ADRA2A (0.8039) , ADRA2B (0.8039) , ADRA2C (0.8039) , CALY (0.8039) , CHRM2 (0.8393) , CHRNA2 (0.875) , CHRNA7 (0.875) , DRD1 (0.8039) , DRD2 (0.8039) , DRD3 (0.8039) , DRD4 (0.8039) , DRD5 (0.8039) , HTR1A (0.8039) , HTR1B (0.8039) , HTR1D (0.8039) , HTR2A (0.8039) , HTR2B (0.8039) , HTR2C (0.8039) , HTR3A (0.875)
		Kaempferitrin	ACTB (0.8485) , AHR (0.8571) , AKR1C3 (0.8205) , ATP5A1 (0.8485) , ATP5B (0.8485) , ATP5C1 (0.8485) , AURKB (0.825) , CA1 (0.8235) , CA12 (0.8235) , CA14 (0.8235) , CA2 (0.8235) , CA3 (0.8235) , CA4 (0.8235) , CA5A (0.8235) , CA5B (0.8235) , CA6 (0.8235) , CA7 (0.8235) , CA9 (0.8235) , CBR1 (0.8485) , CDK6 (0.8182) , CEBPB (0.8485) , COMT (0.8485) , CSNK2A1 (0.8485) , CSNK2B (0.8485) , CYP1B1 (0.…
		Hyperin,Hyperoside,Hyperoside,Quercetin-3-O-Galactoside	AHR (0.9024) , AKR1C3 (0.9487) , ALDH2 (1.0) , AR (0.9737) , AURKB (0.9024) , CBR1 (0.9487) , DHFRL1 (0.8421) , DNMT1 (0.8421) , TYR (0.8421)
		Anhydroicaritin-3-O-Î‘-L-Rhamnosyl-7-O-Î’-D-Glucopyranoside	AHR (0.8511) , AKR1C3 (0.8085) , ALDH2 (0.8085) , AURKB (0.8511) , CBR1 (0.8085)
		Des-O-Methylicariin	AHR (0.8298) , AKR1C3 (0.8261) , ALDH2 (0.8261) , AR (0.8043) , AURKB (0.8298) , CBR1 (0.8261)
		Diphylloside A	AHR (0.8125) , AKR1C3 (0.8085) , ALDH2 (0.8085) , AURKB (0.8125) , CBR1 (0.8085)
		Epimedin A	AHR (0.8333) , AURKB (0.8333)
		Epimedin B	AHR (0.8163) , AURKB (0.8163)
		Epimedin C	AHR (0.8511) , AKR1C3 (0.8085) , ALDH2 (0.8085) , AURKB (0.8511) , CBR1 (0.8085)
		Epimedokoreanoside I	AHR (0.8) , AURKB (0.8)
		Epimedokoreanoside Ii	AHR (0.8) , AURKB (0.8)
		Epimedoside C	AHR (0.8478) , AKR1C3 (0.8444) , ALDH2 (0.8444) , AR (0.8222) , AURKB (0.8478) , CBR1 (0.8444)
		Ikarisoside F	AHR (0.8298) , AKR1C3 (0.8261) , AURKB (0.8298) , CBR1 (0.8261)
		Wushanicariin	AHR (0.8511) , AKR1C3 (0.8085) , ALDH2 (0.8085) , AURKB (0.8511) , CBR1 (0.8085)
	Anemarrhena asphodeloides	Ginkgetin	AKT1 (0.8125) , CYP1B1 (0.8125) , ESR1 (0.8125) , ESR2 (0.8125) , ESRRA (0.8125) , ESRRB (0.8125) , GABRA1 (0.9091) , GABRA2 (0.9091) , GABRA3 (0.9091) , GABRA4 (0.9091) , GABRA5 (0.9091) , GABRA6 (0.9091) , GABRG1 (0.9091) , GABRG2 (0.9091) , GABRG3 (0.9091) , GPER1 (0.8125) , MTTP (0.8286) , NCOA1 (0.8125) , NCOA2 (0.8125) , NR1I2 (0.8125) , PTK2B (0.8125) , SHBG (0.8286) , SOAT1 (0.8286) , SOA…
		Choline	ACHE (1.0) , BCHE (1.0) , PCYT1A (1.0) , PCYT1B (1.0) , PHOSPHO1 (1.0) , PLD1 (1.0) , PLD2 (1.0)
		Niacin,Nicotinic Acid	HCAR2 (1.0) , HCAR3 (1.0) , NNMT (1.0) , QPRT (1.0)
		Mangiferin	AHR (0.8537) , AKR1C3 (0.8974) , ALDH2 (0.9474) , AR (0.9211) , AURKB (0.8537) , CBR1 (0.8974)
		Isomangiferin	AHR (0.8537) , AKR1C3 (0.8974) , ALDH2 (0.9474) , AR (0.9211) , AURKB (0.8537) , CBR1 (0.8974)
		Macrostemonoside F	ATP1A1 (0.9444) , ATP1A2 (0.9259) , ATP1A3 (0.9259) , CASP3 (0.8) , GABRB3 (0.8596) , GLRA3 (0.8596) , HSD11B1 (0.8) , IL1B (0.8519) , IL6 (0.8519) , LPL (0.8) , NFKB1 (0.8519) , NFKB2 (0.8519) , NR3C1 (0.8036) , PPP1CC (0.8704) , SLCO1B3 (0.9434) , TNF (0.8519) , VDR (0.8148)
		Anemarrhenasaponin I	ABO (0.8235) , ATP1A1 (0.8909) , ATP1A2 (0.8727) , ATP1A3 (0.8727) , GABRB3 (0.8103) , GLRA3 (0.8103) , IL1B (0.8) , IL6 (0.8) , NFKB1 (0.8) , NFKB2 (0.8) , PPP1CC (0.8182) , SERPINA1 (0.8431) , SLCO1B3 (0.9245) , TNF (0.8)
		Anemarrhenasaponin Ia	ATP1A1 (0.8571) , ATP1A2 (0.8393) , ATP1A3 (0.8393) , GABRB3 (0.8421) , GLRA3 (0.8421) , SERPINA1 (0.8077) , SLCO1B3 (0.8889)
		Anemarsaponin B	ATP1A1 (0.9444) , ATP1A2 (0.9259) , ATP1A3 (0.9259) , CASP3 (0.8) , GABRB3 (0.8596) , GLRA3 (0.8596) , HSD11B1 (0.8) , IL1B (0.8519) , IL6 (0.8519) , LPL (0.8) , NFKB1 (0.8519) , NFKB2 (0.8519) , NR3C1 (0.8036) , PPP1CC (0.8704) , SLCO1B3 (0.9434) , TNF (0.8519) , VDR (0.8148)
		Anemarsaponin C	ATP1A1 (0.9444) , ATP1A2 (0.9259) , ATP1A3 (0.9259) , CASP3 (0.8) , GABRB3 (0.8596) , GLRA3 (0.8596) , HSD11B1 (0.8) , IL1B (0.8519) , IL6 (0.8519) , LPL (0.8) , NFKB1 (0.8519) , NFKB2 (0.8519) , NR3C1 (0.8036) , PPP1CC (0.8704) , SLCO1B3 (0.9434) , TNF (0.8519) , VDR (0.8148)
		Anemarsaponin E	ABO (0.8039) , ATP1A1 (0.8727) , ATP1A2 (0.8545) , ATP1A3 (0.8545) , GABRB3 (0.8246) , GLRA3 (0.8246) , PPP1CC (0.8) , RARG (0.8) , SERPINA1 (0.8235) , SLCO1B3 (0.8704)
		Anemarsaponin F	ABO (0.84) , ATP1A1 (0.9074) , ATP1A2 (0.8889) , ATP1A3 (0.8889) , IL1B (0.8148) , IL6 (0.8148) , NFKB1 (0.8148) , NFKB2 (0.8148) , PPP1CC (0.8333) , RARG (0.8) , SERPINA1 (0.86) , SLCO1B3 (0.9057) , TNF (0.8148)
		Anemarsaponin G	ANXA1 (0.8) , ATP1A1 (0.9455) , ATP1A2 (0.9273) , ATP1A3 (0.9273) , CASP3 (0.8036) , GABRB3 (0.8621) , GLRA3 (0.8621) , HSD11B1 (0.8036) , HSD11B2 (0.8) , HSD3B1 (0.8) , IL1B (0.8545) , IL6 (0.8545) , LPL (0.8036) , NFKB1 (0.8545) , NFKB2 (0.8545) , NR3C1 (0.8393) , PPP1CC (0.8727) , SLCO1B3 (0.9444) , TNF (0.8545) , VDR (0.8182) , YWHAE (0.8136)
		Cthd0233276-21	ATP1A1 (0.9444) , ATP1A2 (0.9259) , ATP1A3 (0.9259) , CASP3 (0.8) , GABRB3 (0.8596) , GLRA3 (0.8596) , HSD11B1 (0.8) , IL1B (0.8519) , IL6 (0.8519) , LPL (0.8) , NFKB1 (0.8519) , NFKB2 (0.8519) , NR3C1 (0.8036) , PPP1CC (0.8704) , SLCO1B3 (0.9434) , TNF (0.8519) , VDR (0.8148)
		Degalactotigonin	ABO (0.84) , ATP1A1 (0.9074) , ATP1A2 (0.8889) , ATP1A3 (0.8889) , IL1B (0.8148) , IL6 (0.8148) , NFKB1 (0.8148) , NFKB2 (0.8148) , PPP1CC (0.8333) , RARG (0.8) , SERPINA1 (0.86) , SLCO1B3 (0.9057) , TNF (0.8148)
		(25S)-26-O-Î’-D-Glucopyranosyl-22-Hydroxy-5Î’-Furostane-3Î’,26-Diol 3-O-Î’-D-Glucopyranosyl-(1â†’2)-O-Î’-D-Galactopyranoside	ABO (0.84) , ATP1A1 (0.9074) , ATP1A2 (0.8889) , ATP1A3 (0.8889) , IL1B (0.8148) , IL6 (0.8148) , NFKB1 (0.8148) , NFKB2 (0.8148) , PPP1CC (0.8333) , RARG (0.8) , SERPINA1 (0.86) , SLCO1B3 (0.9057) , TNF (0.8148)
		Cis-Hinokiresinol	TYR (0.8)
		P-Hydroxyphenyl Crotonic Acid	PTGR1 (0.8421)
		Markogenin	AR (0.8409) , ATP1A1 (0.86) , PPP1CC (0.86)
		Markogenin3-O-Î’-D-Glucopyranosyl-(1â†’2)-Î’-D-Galactopyranoside	ABO (0.84) , ATP1A1 (0.9074) , ATP1A2 (0.8889) , ATP1A3 (0.8889) , IL1B (0.8148) , IL6 (0.8148) , NFKB1 (0.8148) , NFKB2 (0.8148) , PPP1CC (0.8333) , RARG (0.8) , SERPINA1 (0.86) , SLCO1B3 (0.9057) , TNF (0.8148)
		Monomethyl-Cis-Hinokiresinol	NA
		Neogitogenin	AR (0.8409) , ATP1A1 (0.86) , PPP1CC (0.86)
		Nicotinamide,Vitamin Pp	ART1 (0.8333) , BST1 (1.0) , LDHA (1.0) , PARP1 (1.0) , SIRT5 (1.0)
		Pentacosyl Vinyl Ester	IGHG1 (0.8095) , LCN2 (0.8095)
		Sarsasapogenin	AR (0.9)
		Smilagenin	AR (0.9)
		Smilagenin-3-O-[Î’-D-Glucopyranosyl-(1â†’2)]-Î’-D-Mannopyranoside	ABO (0.82) , ATP1A1 (0.8889) , ATP1A2 (0.8704) , ATP1A3 (0.8704) , GABRB3 (0.807) , GLRA3 (0.807) , PPP1CC (0.8148) , RARG (0.8163) , SERPINA1 (0.84) , SLCO1B3 (0.8868)
		(5Î’,25S)-Spirostan-3Î’,15Î‘,23Î‘-Diol-3-O-D-Glucopyranosyl-(1â†’2)-Î’-D-Galactopyranoside	ABO (0.84) , ATP1A1 (0.9074) , ATP1A2 (0.8889) , ATP1A3 (0.8889) , IL1B (0.8148) , IL6 (0.8148) , NFKB1 (0.8148) , NFKB2 (0.8148) , PPP1CC (0.8333) , RARG (0.8) , SERPINA1 (0.86) , SLCO1B3 (0.9057) , TNF (0.8148)
		(5Î’,25S)-Spirostan-3Î’,15Î‘,23Î‘-Triol-3-O-D-Glucopyranosyl-(1â†’2)-Î’-D-Galactopyranoside	ABO (0.84) , ATP1A1 (0.9074) , ATP1A2 (0.8889) , ATP1A3 (0.8889) , IL1B (0.8148) , IL6 (0.8148) , NFKB1 (0.8148) , NFKB2 (0.8148) , PPP1CC (0.8333) , RARG (0.8) , SERPINA1 (0.86) , SLCO1B3 (0.9057) , TNF (0.8148)
		Timobiose	ABO (0.9412) , ACTA1 (0.8611) , AMY1A (0.875) , AMY2A (0.875) , AMY2B (1.0) , AR (0.8158) , ATOX1 (0.8611) , BAMF_RS28815 (0.875) , CYP2B6 (0.8889) , GCK (0.875) , GLT6D1 (1.0) , GLTP (1.0) , GNPDA1 (0.875) , HK1 (0.875) , IFNB1 (0.875) , KRTAP5-2 (0.875) , KRTAP5-3 (0.875) , LCT (0.8485) , LCTL (0.875) , LGALS1 (0.8571) , LGALS2 (0.875) , LGALS3 (1.0) , LGALS7 (0.875) , LYZ (0.8611) , MAN1B1 (0.…
		Timosaponin A1	ABO (0.82) , ATP1A1 (0.8889) , ATP1A2 (0.8704) , ATP1A3 (0.8704) , GABRB3 (0.807) , GLRA3 (0.807) , PPP1CC (0.8148) , RARG (0.8163) , SERPINA1 (0.84) , SLCO1B3 (0.8868)
		Timosaponin A3	ABO (0.82) , ATP1A1 (0.8889) , ATP1A2 (0.8704) , ATP1A3 (0.8704) , GABRB3 (0.807) , GLRA3 (0.807) , PPP1CC (0.8148) , RARG (0.8163) , SERPINA1 (0.84) , SLCO1B3 (0.8868)
		Xilingsaponin B	ABO (0.82) , ATP1A1 (0.8889) , ATP1A2 (0.8704) , ATP1A3 (0.8704) , GABRB3 (0.807) , GLRA3 (0.807) , PPP1CC (0.8148) , RARG (0.8163) , SERPINA1 (0.84) , SLCO1B3 (0.8868)
		Anemaran A	NA
		Anemaran B	NA
		Timosaponin A- I	ABO (0.82) , ATP1A1 (0.8889) , ATP1A2 (0.8704) , ATP1A3 (0.8704) , GABRB3 (0.807) , GLRA3 (0.807) , PPP1CC (0.8148) , RARG (0.8163) , SERPINA1 (0.84) , SLCO1B3 (0.8868)
		Smilageninoside	ABO (0.82) , ATP1A1 (0.8889) , ATP1A2 (0.8704) , ATP1A3 (0.8704) , GABRB3 (0.807) , GLRA3 (0.807) , PPP1CC (0.8148) , RARG (0.8163) , SERPINA1 (0.84) , SLCO1B3 (0.8868)
		Timosaponin A- Iii	ABO (0.82) , ATP1A1 (0.8889) , ATP1A2 (0.8704) , ATP1A3 (0.8704) , GABRB3 (0.807) , GLRA3 (0.807) , PPP1CC (0.8148) , RARG (0.8163) , SERPINA1 (0.84) , SLCO1B3 (0.8868)
		Timosaponin B- Ii	ABO (0.84) , ATP1A1 (0.9074) , ATP1A2 (0.8889) , ATP1A3 (0.8889) , IL1B (0.8148) , IL6 (0.8148) , NFKB1 (0.8148) , NFKB2 (0.8148) , PPP1CC (0.8333) , RARG (0.8) , SERPINA1 (0.86) , SLCO1B3 (0.9057) , TNF (0.8148)
		Desgalactotigonin	ABO (0.84) , ATP1A1 (0.9074) , ATP1A2 (0.8889) , ATP1A3 (0.8889) , IL1B (0.8148) , IL6 (0.8148) , NFKB1 (0.8148) , NFKB2 (0.8148) , PPP1CC (0.8333) , RARG (0.8) , SERPINA1 (0.86) , SLCO1B3 (0.9057) , TNF (0.8148)
		Pantothenate	NA
	Dipsacales	Japondipsaponin E1	ANXA1 (0.8) , ATP1A1 (0.9107) , ATP1A2 (0.8929) , ATP1A3 (0.8929) , CASP3 (0.8704) , GABRB3 (0.8621) , GLRA3 (0.8621) , HSD11B1 (0.8704) , HSD11B2 (0.8) , HSD3B1 (0.8) , IL1B (0.8214) , IL6 (0.8214) , LPL (0.8704) , NFKB1 (0.8704) , NFKB2 (0.8704) , NR3C1 (0.8393) , PPP1CC (0.8393) , SLCO1B3 (0.9444) , TNF (0.8704) , VDR (0.8182) , YWHAE (0.8448)
	Psoralea corylifolia	Cis-9,Cis-12-Linoleic Acid,Inositol,Linoleic,Linoleic Acid	ABL1 (0.9524), ACSL3 (0.9048), ACSL4 (0.9048), ADH5 (0.9524), ARF1 (0.9524), ARF6 (0.9524), C8G (0.9524), CALM1 (0.9524), CNR1 (0.875), CNR2 (0.875), CYP2C8 (0.9524), ECI2 (0.9524), ELOVL4 (0.9048), FADS1 (0.9048), FADS2 (0.9048), FFAR1 (0.9048), FKBP1A (0.9524), FURIN (0.9524), GLTP (1.0), GM2A (0.9524), GUCA1A (0.9524), HNF4A (0.9524), HNF4G (0.9524), INS (0.9524), LALBA (0.9524), LIP3 (0.9524)…
		Stigmasterol	AKR1C1 (0.8158), AKR1C2 (0.8158), AR (0.8421), CLEC4E (0.9714), ESR1 (0.8421), ESR2 (0.8378), GABRA1 (0.8378), GABRA2 (0.8378), GABRA3 (0.8378), GABRA4 (0.8378), GABRA5 (0.8378), GABRA6 (0.8378), GABRB1 (0.8378), GABRB2 (0.8378), GABRB3 (0.8378), GABRD (0.8378), GABRE (0.8378), GABRG1 (0.8378), GABRG2 (0.8378), GABRG3 (0.8378), GABRP (0.8378), GABRQ (0.8378), GRIN1 (0.8378), GRIN2A (0.8378), GRIN…
		Alexandrin,Daucosterol,Eleutheroside A	ANXA1 (0.8148), ATP1A1 (0.8421), ATP1A2 (0.8246), ATP1A3 (0.8246), CASP3 (0.8333), GABRB3 (0.8596), GLRA3 (0.8596), HSD11B1 (0.8333), HSD11B2 (0.8148), HSD3B1 (0.8148), LPL (0.8333), NFKB1 (0.8333), NFKB2 (0.8333), NR3C1 (0.8148), PPP1CC (0.8036), SLCO1B3 (0.9074), TNF (0.8333), VDR (0.8148), YWHAE (0.8103)
		Lignoceric Acid	ABAT (0.8095), ABL1 (1.0), ACADSB (0.8095), ACOX1 (0.8), ACSL3 (0.8571), ACSL4 (0.8571), ADH5 (1.0), ALDH5A1 (0.8095), ARF1 (1.0), ARF6 (1.0), C8G (1.0), CALM1 (1.0), CNR1 (0.8333), CNR2 (0.8333), CYP2C8 (1.0), ECI2 (1.0), ELOVL4 (0.8571), FADS1 (0.8571), FADS2 (0.8571), FFAR1 (0.8571), FKBP1A (1.0), FURIN (1.0), GLTP (1.0), GM2A (1.0), GUCA1A (1.0), HAO1 (0.8), HDAC2 (0.8095), HDAC9 (0.8095), HN…
		Psoralen	NA
		Angelicin,Isopsoralen	NA
		Astragalin	AHR (0.9024), AKR1C3 (0.9487), ALDH2 (1.0), AR (0.9737), AURKB (0.9024), CBR1 (0.9487), DHFRL1 (0.8421), DNMT1 (0.8421), TYR (0.8421)
		Triacontane	NA
		Corylidin	GAPDHS (0.8049), IGKV2-30 (0.8286)
		P-Cymol , P-Cymene,Xanthotoxin	NA
		Isobavachin	NA
		Isopsoralidin	NA
		Corylifolinin,Isobavachalcone	PLA2G2E (0.8182)
		Isoneobavachalcone	ABCC5 (0.8571), AKR1C1 (0.8), AR (0.8333), CBR1 (0.8571), EDNRA (0.8), ESR1 (0.8333), ESR2 (0.8333), GSTP1 (0.8571), HSPA5 (0.8), IKBKB (0.8), NFKB1 (0.8), NFKB2 (0.8), NFKBIA (0.8), PGR (0.8333), PPARG (0.8571), PRKAA1 (0.8), PRKAA2 (0.8), PRKAB1 (0.8), PRKAB2 (0.8), PRKAG1 (0.8), PRKAG2 (0.8), PRKAG3 (0.8), PTGS1 (0.84), PTGS2 (0.84), RPS6KA3 (0.8), SHBG (0.9167), TP53 (0.8), VDR (0.8571)
		Daucosterol	ANXA1 (0.8148), ATP1A1 (0.8421), ATP1A2 (0.8246), ATP1A3 (0.8246), CASP3 (0.8333), GABRB3 (0.8596), GLRA3 (0.8596), HSD11B1 (0.8333), HSD11B2 (0.8148), HSD3B1 (0.8148), LPL (0.8333), NFKB1 (0.8333), NFKB2 (0.8333), NR3C1 (0.8148), PPP1CC (0.8036), SLCO1B3 (0.9074), TNF (0.8333), VDR (0.8148), YWHAE (0.8103)
		Bavachinin	NA
		Bavachromene	NA
		Psoralenol	NA
		Corylinal	ACTB (0.8621), AHR (0.8621), AKR1C1 (0.8276), AKT1 (0.9259), ATP5A1 (0.8621), ATP5B (0.8621), ATP5C1 (0.8621), CA1 (0.8333), CA12 (0.8333), CA14 (0.8333), CA2 (0.8333), CA3 (0.8333), CA4 (0.8333), CA5A (0.8333), CA5B (0.8333), CA6 (0.8333), CA7 (0.8333), CA9 (0.8333), CBR1 (0.8621), CDK6 (0.8929), CEBPB (0.8621), COMT (0.8621), CRYZ (0.8333), CSNK2A1 (0.8621), CSNK2B (0.8621), CYP19A1 (0.8276), C…
		Bakuchalcone	GAPDHS (0.85)
		Bakuchicin	NA
		Psoralidin	NA
		Psoralidin 2',3'-Oxide	NA
		Bavachalcone	PLA2G2E (0.8182)
		Bavacoumestan A	GAPDHS (0.8537)
		Bakuchiol	NA
		Sophoracoumestan A	GAPDHS (0.8205), IGKV2-30 (0.8485)
		Neobavaisoflavone	NA
		Neobavachalcone	ABCC5 (0.8571), AKR1C1 (0.8), AR (0.8333), CBR1 (0.8571), EDNRA (0.8), ESR1 (0.8333), ESR2 (0.8333), GSTP1 (0.8571), HSPA5 (0.8), IKBKB (0.8), NFKB1 (0.8), NFKB2 (0.8), NFKBIA (0.8), PGR (0.8333), PPARG (0.8571), PRKAA1 (0.8), PRKAA2 (0.8), PRKAB1 (0.8), PRKAB2 (0.8), PRKAG1 (0.8), PRKAG2 (0.8), PRKAG3 (0.8), PTGS1 (0.84), PTGS2 (0.84), RPS6KA3 (0.8), SHBG (0.9167), TP53 (0.8), VDR (0.8571)
		Bavacoumestan B	GAPDHS (0.875), IGKV2-30 (0.8056)
		Cyanidin-3-Xylosyl-Glucoside	AHR (0.8182), AKR1C3 (0.8571), ALDH2 (0.8571), AR (0.8333), AURKB (0.8182), CBR1 (0.8571)
		Delphinidin	ACTB (0.931), AHR (0.931), AKT1 (0.8621), ATP5A1 (0.931), ATP5B (0.931), ATP5C1 (0.931), CBR1 (0.931), CDK6 (0.8966), CEBPB (0.931), COMT (0.8667), CSNK2A1 (0.931), CSNK2B (0.931), CYP1B1 (0.931), DHFRL1 (0.8182), DNMT1 (0.8182), EIF3F (0.931), ESR1 (0.931), ESR2 (0.931), ESRRA (0.8621), ESRRB (0.8621), GPER1 (0.8621), HCK (0.931), HIBCH (0.931), HSP90AA1 (0.931), HSPA2 (0.931), IGHG1 (0.8), JAK1…
	Rehmannia glutinosa	Stachyose	ABO (0.8421) , ACTA1 (0.9722) , AMY2B (0.8889) , ATOX1 (0.9722) , CYP2B6 (0.8462) , FHIT (0.8378) , FTL (0.8571) , GLT6D1 (0.8889) , GLTP (0.8889) , HBA1 (0.875) , HBB (0.8571) , LGALS3 (0.8889) , LYZ (0.9722) , RTCB (0.9722) , TAS1R2 (0.9722)
		D-Mannitol,Cordycepic Acid	ADH1B (0.9048) , ARF1 (0.9048) , GSTP1 (0.9048) , HPGDS (0.9048) , ISYNA1 (0.9048) , ITPR1 (0.9048) , NAGA (0.9048) , PAEP (0.9048) , PAPSS1 (0.9048) , PLA2G2E (0.9048) , PPARD (0.9048) , TGFBR2 (0.9048) , TRDMT1 (0.9048)
		Alexandrin,Daucosterol,Caproic Acid,Eleutheroside A,Sitogluside,Strumaroside,Î’-Sitosterol-Î’-D-Glucoside	ANXA1 (0.8148) , ATP1A1 (0.8421) , ATP1A2 (0.8246) , ATP1A3 (0.8246) , CASP3 (0.8333) , GABRB3 (0.8596) , GLRA3 (0.8596) , HSD11B1 (0.8333) , HSD11B2 (0.8148) , HSD3B1 (0.8148) , LPL (0.8333) , NFKB1 (0.8333) , NFKB2 (0.8333) , NR3C1 (0.8148) , PPP1CC (0.8036) , SLCO1B3 (0.9074) , TNF (0.8333) , VDR (0.8148) , YWHAE (0.8103)
		8-Epiloganic Acid	NA
		Fructose	ADH1B (0.8636) , AHSP (0.8148) , ARF1 (0.8636) , CP (0.8148) , CYB5A (0.8148) , EGLN1 (0.8148) , FEN1 (0.8148) , FTH1 (0.8148) , FXN (0.8148) , GSTP1 (0.8636) , HBA1 (0.8148) , HDAC8 (0.8148) , HPGDS (0.8636) , ISYNA1 (0.8636) , ITPR1 (0.8636) , NAGA (0.8636) , NEIL1 (0.8148) , NEIL2 (0.8148) , PAEP (0.8636) , PAPSS1 (0.8636) , PLA2G2E (0.8636) , POLB (0.8148) , PPARD (0.8636) , TF (0.8148) , TFR…
		Geniposide	NA
		Aucuboside,Aucubin	ABO (0.8) , AMY2B (0.8421) , GLT6D1 (0.8421) , GLTP (0.8421) , LGALS3 (0.8421)
		Ajugol	NA
		D-Glucose,Glucose	ADH1B (0.8182) , ARF1 (0.8182) , GSTP1 (0.8182) , HPGDS (0.8182) , ISYNA1 (0.8182) , ITPR1 (0.8182) , NAGA (0.8182) , PAEP (0.8182) , PAPSS1 (0.8182) , PLA2G2E (0.8182) , PPARD (0.8182) , TGFBR2 (0.8182) , TRDMT1 (0.8182)
		Raffinose	ABO (0.8421) , ACTA1 (0.9722) , AMY2B (0.8889) , ATOX1 (0.9722) , CYP2B6 (0.8462) , FHIT (0.8378) , FTL (0.8571) , GLT6D1 (0.8889) , GLTP (0.8889) , HBA1 (0.875) , HBB (0.8571) , LGALS3 (0.8889) , LYZ (0.9722) , RTCB (0.9722) , TAS1R2 (0.9722)
		Adenosine,Adenine Nucleoside	ABCA1 (0.8235) , ABCB1 (0.8235) , ABCB11 (0.8235) , ABCC1 (0.8235) , ABCC2 (0.8235) , ABCC4 (0.8235) , ABCC6 (0.8235) , ABCC8 (0.8235) , ABCC9 (0.8235) , ABCG1 (0.8235) , ABL1 (0.8235) , ABL2 (0.8235) , ACSL1 (0.8235) , ACSS1 (0.8235) , ACSS2 (0.8235) , ACTA1 (0.8) , ACVR1 (0.8235) , ACVR1B (0.8235) , ACVRL1 (0.8235) , ADA (1.0) , ADCY1 (0.8235) , ADH1C (0.8) , ADK (0.8209) , ADORA1 (1.0) , ADORA…
		Sucrose	ABO (0.8158) , ACTA1 (1.0) , AMY1A (0.8) , AMY2A (0.8) , AMY2B (0.8611) , ATOX1 (1.0) , BAMF_RS28815 (0.8) , CYP2B6 (0.8205) , FHIT (0.8611) , FTL (0.8333) , GCK (0.8) , GLT6D1 (0.8611) , GLTP (0.8611) , GNPDA1 (0.8) , HBA1 (0.8974) , HBB (0.8333) , HK1 (0.8) , IFNB1 (0.8) , KRTAP5-2 (0.8) , KRTAP5-3 (0.8) , LCTL (0.8) , LGALS2 (0.8) , LGALS3 (0.8611) , LGALS7 (0.8) , LYZ (1.0) , MB (0.8) , NCAN …
	Salvia miltiorrhiza Bunge	Sitosterol,Î’-Sitosterol	AKR1C1 (0.8158) , AKR1C2 (0.8158) , AR (0.8421) , CLEC4E (0.9714) , ESR1 (0.8421) , ESR2 (0.8378) , GABRA1 (0.8378) , GABRA2 (0.8378) , GABRA3 (0.8378) , GABRA4 (0.8378) , GABRA5 (0.8378) , GABRA6 (0.8378) , GABRB1 (0.8378) , GABRB2 (0.8378) , GABRB3 (0.8378) , GABRD (0.8378) , GABRE (0.8378) , GABRG1 (0.8378) , GABRG2 (0.8378) , GABRG3 (0.8378) , GABRP (0.8378) , GABRQ (0.8378) , GRIN1 (0.8378) …
		Stigmasterol	AKR1C1 (0.8158) , AKR1C2 (0.8158) , AR (0.8421) , CLEC4E (0.9714) , ESR1 (0.8421) , ESR2 (0.8378) , GABRA1 (0.8378) , GABRA2 (0.8378) , GABRA3 (0.8378) , GABRA4 (0.8378) , GABRA5 (0.8378) , GABRA6 (0.8378) , GABRB1 (0.8378) , GABRB2 (0.8378) , GABRB3 (0.8378) , GABRD (0.8378) , GABRE (0.8378) , GABRG1 (0.8378) , GABRG2 (0.8378) , GABRG3 (0.8378) , GABRP (0.8378) , GABRQ (0.8378) , GRIN1 (0.8378) …
		Oleanolic Acid	ADH1C (0.8049) , AKR1C1 (0.8462) , AKR1C2 (0.8462) , AR (0.875) , CES1 (0.8049) , CLEC4E (0.8) , COX4I1 (0.8049) , COX5A (0.8049) , COX5B (0.8049) , COX6A2 (0.8049) , COX6B1 (0.8049) , COX6C (0.8049) , COX7A1 (0.8049) , COX7B (0.8049) , COX7C (0.8049) , COX8A (0.8049) , EFTUD1 (0.8049) , ESR1 (0.8718) , ESR2 (0.8205) , ESRRG (0.8049) , FABP6 (0.8049) , FECH (0.8049) , GABRA1 (0.8205) , GABRA2 (0.…
		Alexandrin,Daucosterol,Eleutheroside A	ANXA1 (0.8148) , ATP1A1 (0.8421) , ATP1A2 (0.8246) , ATP1A3 (0.8246) , CASP3 (0.8333) , GABRB3 (0.8596) , GLRA3 (0.8596) , HSD11B1 (0.8333) , HSD11B2 (0.8148) , HSD3B1 (0.8148) , LPL (0.8333) , NFKB1 (0.8333) , NFKB2 (0.8333) , NR3C1 (0.8148) , PPP1CC (0.8036) , SLCO1B3 (0.9074) , TNF (0.8333) , VDR (0.8148) , YWHAE (0.8103)
		Succinic Acid	ACO2 (0.8235) , AKR1D1 (0.8421) , ALAD (0.8421) , ALDH5A1 (1.0) , ASPH (1.0) , BBOX1 (1.0) , HBA1 (0.8421) , HBB (0.8421) , HSD17B6 (1.0) , OXCT1 (1.0) , OXCT2 (1.0) , P3H1 (1.0) , P3H2 (1.0) , P3H3 (1.0) , P4HA1 (1.0) , P4HA2 (1.0) , PLOD1 (1.0) , PLOD3 (1.0) , SDHA (1.0) , SDHB (1.0) , SDHC (1.0) , SDHD (1.0) , SLC13A1 (1.0) , SLC13A2 (1.0) , SLC13A3 (1.0) , SLC25A10 (1.0) , SRD5A2 (0.8421) , S…
		Alexandrin,Daucosterol,Caproic Acid,Eleutheroside A,Sitogluside,Strumaroside,Î’-Sitosterol-Î’-D-Glucoside	ANXA1 (0.8148) , ATP1A1 (0.8421) , ATP1A2 (0.8246) , ATP1A3 (0.8246) , CASP3 (0.8333) , GABRB3 (0.8596) , GLRA3 (0.8596) , HSD11B1 (0.8333) , HSD11B2 (0.8148) , HSD3B1 (0.8148) , LPL (0.8333) , NFKB1 (0.8333) , NFKB2 (0.8333) , NR3C1 (0.8148) , PPP1CC (0.8036) , SLCO1B3 (0.9074) , TNF (0.8333) , VDR (0.8148) , YWHAE (0.8103)
		3,4-Dihydroxybenzoic Acid,Protocatechuic Acid	LCN2 (0.9091) , MIF (0.9524)
		Isoimperatorin	NA
		Methylene Tanshinquinone	NA
		Protocatechuic Aldehyde	LCN2 (0.8182) , MIF (0.8571)
		5,7,4'-Trihydroxy-6,8,3'-Trimethoxyflavone,Labiatenic Acid,Rosmarinic Acid	PYGM (0.8)
		Ursolic Acid	ADH1C (0.8049) , AKR1C1 (0.8462) , AKR1C2 (0.8462) , AR (0.875) , CES1 (0.8049) , CLEC4E (0.8) , COX4I1 (0.8049) , COX5A (0.8049) , COX5B (0.8049) , COX6A2 (0.8049) , COX6B1 (0.8049) , COX6C (0.8049) , COX7A1 (0.8049) , COX7B (0.8049) , COX7C (0.8049) , COX8A (0.8049) , EFTUD1 (0.8049) , ESR1 (0.8718) , ESR2 (0.8205) , ESRRG (0.8049) , FABP6 (0.8049) , FECH (0.8049) , GABRA1 (0.8205) , GABRA2 (0.…
		3-O-Acetyloleanolic Acid	ALOX5 (0.8537) , ANXA1 (0.8085) , AR (0.8333) , CASP3 (0.8125) , ESR1 (0.8537) , HMGCR (0.8261) , HSD11B1 (0.9286) , HSD11B2 (0.8372) , HSD3B1 (0.8085) , IGHG2 (0.881) , ITGAL (0.8261) , ITGB2 (0.8261) , LPL (0.8125) , NCOA1 (0.814) , NFKB1 (0.8125) , NFKB2 (0.8125) , NFKBIA (0.814) , NR1H4 (0.814) , NR1I2 (0.8537) , NR3C1 (0.8537) , NR3C2 (0.8182) , PGR (0.8537) , PTGS1 (0.8537) , TNF (0.8125)
		Dihydrotanshinone I	NA
		Dihydroisotanshinone I	NA
		1,5-Dihydroxy-3-Methylanthraquinone	P2RY12 (0.8293) , PTGIR (0.8293) , PTGIS (0.8293)
		Salvianolic Acid E	MIF (0.84)
		Tanshinaldehyde	PIK3CA (0.8) , PIK3CG (0.8) , PIK3R1 (0.8) , PLK1 (0.8)
		Paramiltioic Acid	ATP1A1 (0.8462) , GABRB3 (0.8036) , GLRA3 (0.8036) , NR3C1 (0.8462) , PPP1CC (0.8113)
		Ferruginol	ALOX5 (0.8) , DGKA (0.8) , NR1I2 (0.8) , PPP2CA (0.8) , PPP2CB (0.8) , PRKCA (0.8) , PRKCB (0.8) , SEC14L2 (0.8) , SEC14L3 (0.8) , SEC14L4 (0.8)
		Sugiol	ALOX5 (0.8333) , AR (0.8485) , CYP19A1 (0.8485) , DGKA (0.8333) , ESR1 (0.8485) , ESR2 (0.8485) , NR1I2 (0.8333) , PPP2CA (0.8333) , PPP2CB (0.8333) , PRKCA (0.8333) , PRKCB (0.8333) , SEC14L2 (0.8333) , SEC14L3 (0.8333) , SEC14L4 (0.8333) , SHBG (0.8485)
		Tigogenin	AR (0.9)
		Ethyl Lithospermate	NA
		Salvinone	NA
		Baicalin	ACTB (0.875) , AHR (0.8824) , AKT1 (0.8125) , ATP5A1 (0.875) , ATP5B (0.875) , ATP5C1 (0.875) , CA1 (0.9062) , CA12 (0.9062) , CA14 (0.9062) , CA2 (0.9062) , CA3 (0.9062) , CA4 (0.9062) , CA5A (0.9062) , CA5B (0.9062) , CA6 (0.9062) , CA7 (0.9062) , CA9 (0.9062) , CBR1 (0.875) , CDK6 (0.8438) , CEBPB (0.875) , COMT (0.875) , CSNK2A1 (0.9062) , CSNK2B (0.875) , CYP1B1 (0.875) , DHFRL1 (0.8824) , D…
		Danshenol B	ANXA1 (0.8039) , HSD11B2 (0.8039) , HSD3B1 (0.8039) , NR3C1 (0.8654) , SMO (0.8)
		Ferruginol	ALOX5 (0.8) , DGKA (0.8) , NR1I2 (0.8) , PPP2CA (0.8) , PPP2CB (0.8) , PRKCA (0.8) , PRKCB (0.8) , SEC14L2 (0.8) , SEC14L3 (0.8) , SEC14L4 (0.8)
		Hesperetic Acid	MIF (0.8333) , SHBG (0.8)
		3-Î’-Hydroxymethylenetanshiquinone	NA
		3Î‘-Hydroxytanshinone Iia	NA
		2-Isopropyl-8-Methylphenanthrene-3,4-Dione(R0-090680)	BGLAP (0.8261) , F10 (0.8261) , F2 (0.8261) , F7 (0.8261) , F9 (0.8261) , GGCX (0.8261) , NQO1 (0.8261) , NQO2 (0.8261) , PROC (0.8261) , PROS1 (0.8261) , PROZ (0.8261) , VKORC1 (0.8261) , VKORC1L1 (0.8261)
		1-Keto-Isocryptotanshinone	RBP3 (0.8095)
		Miltionone I	RBP3 (0.8205)
		Miltionone Ii	NR3C1 (0.84)
		Miltipolone	ALOX5 (0.8095) , DGKA (0.8095) , NR1I2 (0.8095) , PPP2CA (0.8095) , PPP2CB (0.8095) , PRKCA (0.8095) , PRKCB (0.8095) , SEC14L2 (0.8095) , SEC14L3 (0.8095) , SEC14L4 (0.8095)
		Miltirone	BGLAP (0.8485) , GGCX (0.8485)
		Neocryptotanshinone Ii	ALOX5 (0.8) , NR1I2 (0.8) , PTGS1 (0.8)
		Oleoyl Danshenxinkun A	ANXA1 (0.8511) , HSD11B2 (0.8511) , HSD3B1 (0.8511) , NR3C1 (0.8511)
		Oleoyl Neocryptotanshinone	ANXA1 (0.875) , HMGCR (0.8) , HSD11B2 (0.875) , HSD3B1 (0.875) , IL1B (0.8039) , ITGAL (0.8) , ITGB2 (0.8) , NR3C1 (0.875) , NR3C2 (0.8298)
		Przewaquinone B	NA
		Rosmarinic Acid Methyl Ester	ABCC5 (0.8125) , CBR1 (0.8125) , GSTP1 (0.8125) , PPARG (0.8125) , VDR (0.8125)
		Salvianolic Acid A	PYGM (0.8)
		Salvianolic Acid D	PYGM (0.8333)
		Salviol	ALOX5 (0.8108) , ATP6 (0.8286) , BECN1 (0.8286) , CHRNA4 (0.8286) , DGKA (0.8108) , ESR1 (0.8571) , ESR2 (0.8286) , ESRRG (0.8286) , GPER1 (0.8286) , HSD17B2 (0.8286) , NCOA2 (0.8571) , NR1I2 (0.8286) , PPP2CA (0.8108) , PPP2CB (0.8108) , PRKCA (0.8108) , PRKCB (0.8108) , SEC14L2 (0.8108) , SEC14L3 (0.8108) , SEC14L4 (0.8108) , SHBG (0.8056)
		Tanshindiol A	NA
		Tanshindiol B	NA
		(25R)-5Î‘-Spirostan-3Î’-Ol,Tigogenin	AR (0.9)
The components identified by UPLC-OE-HRMS and the target predicted by swiss targetprediction	No.	Adducts	Formula	Metabolites	Fragment Ions	theoretical m/z	m/z	Retention time (min)	Ion mode	XLGB-1	XLGB-2	XLGB-3	wxy-1（Ratio of peak area %）	wxy-2（Ratio of peak area %）	wxy-3（Ratio of peak area %）	Mean (ratio of peak area %)	InChIKey	SMILES	Candidate Target genes
	compound00841	M-H, M+FA-H	C47H76O18	ilexoside II	323.0983, 603.3903, 927.4969	973.501	973.502	6.52	NEG	1.25437e+08	1.17692e+08	1.27564e+08	8.32661	7.89266	8.40324	8.2075	RJERVICEUNVSDW-YZIKYWQWSA-N	C[C@@H]1CC[C@@]2(CC[C@@]3(C(=CC[C@H]4[C@]3(CC[C@@H]5[C@@]4(CC[C@@H](C5(C)C)O[C@H]6[C@@H]([C@H]([C@H](CO6)O)O[C@H]7[C@@H]([C@H]([C@@H]([C@H](O7)CO)O)O)O)O)C)C)[C@@H]2[C@]1(C)O)C)C(=O)O[C@H]8[C@@H]([C@H]([C@@H]([C@H](O8)CO)O)O)O
	compound00181	M+H, M+K, M+Na	C39H50O19	Epmedin C	71.0497, 85.0289, 129.0547, 313.0703, 369.1331, 531.1851, 677.2438, 823.2957	823.302	823.302	5.93	POS	7.55803e+07	7.48145e+07	8.02797e+07	5.01707	5.01721	5.28839	5.10755	ULZLIYVOYYQJRO-JIYCBSMMSA-N	C1(O[C@H]2[C@H](O)[C@@H](O)[C@H](O)[C@@H](CO)O2)=C(C/C=C(\C)/C)C2OC(C3C=CC(OC)=CC=3)=C(O[C@H]3[C@H](O[C@H]4[C@H](O)[C@H](O)[C@@H](O)[C@H](C)O4)[C@H](O)[C@@H](O)[C@H](C)O3)C(=O)C=2C(O)=C1	PDE5A	AKR1B1	NQO2	CA7	CA12	CA4	NOX4	PTGS2	NMUR2	ADRA2A	ADRA2C	ACHE	CA2	RPS6KA3	CD38	TNF
	compound00876	M-H, M+FA-H	C39H50O19	hexandraside D	351.0875, 366.1108, 659.2354	867.293	867.293	5.9	NEG	5.47876e+07	5.26562e+07	5.71147e+07	3.63683	3.53123	3.7624	3.64349	LMZZWQKHDOVICB-QIXPVKCZSA-N	CC1C(C(C(C(O1)OC2C(C(OC(C2O)OC3=C(OC4=C(C3=O)C(=CC(=C4CC=C(C)C)OC5C(C(C(C(O5)CO)O)O)O)O)C6=CC=C(C=C6)OC)C)O)O)O)O	PDE5A	RPS6KA3	AKR1B1	CA2	ACHE	CA7	CA12	CA4	NQO2	NOX4	ADRA2C	NMUR2	ADRA2A	PTGS2	XDH	CD38	TNF	IL2	ADORA1
	compound00128	M+H, M+K, M+Na	C33H40O14	2''-O-Rhamnosylicariside II	313.0703, 355.0811, 369.1331, 405.0963, 411.1443, 423.1060, 479.1693, 497.1798, 515.1911, 661.2479	661.249	661.249	8.5	POS	4.21685e+07	4.33871e+07	4.77675e+07	2.79917	2.90962	3.14666	2.95182	TVBJKPLTBPGHDJ-ZJTKNEERSA-N	C1(O)=C(C/C=C(/C)\C)C2OC(C3C=CC(OC)=CC=3)=C(O[C@H]3[C@H](O[C@H]4[C@H](O)[C@H](O)[C@@H](O)[C@H](C)O4)[C@H](O)[C@@H](O)[C@H](C)O3)C(=O)C=2C(O)=C1	PDE5A	CA7	CA12	CA4	RPS6KA3	AKR1B1	NQO2	NOX4	CA2	PTGS2	NMUR2	ADRA2A	ADRA2C	ACHE	CD38	ADORA1
	compound00165	M+H, M+K, M+Na	C25H26O4	Corylifol A	239.07, 267.0649, 391.1898	391.19	391.19	10.69	POS	4.39884e+07	4.07546e+07	4.38136e+07	2.91997	2.73309	2.8862	2.84642	ZBHUUXLHDOUMKM-REZTVBANSA-N	O=C1C(=COC2=CC(O)=CC=C12)C=3C=CC(O)=C(C3)CC=C(C)CCC=C(C)C	PTPN1
	compound00142	M+H, M+Na, M+K	C20H18O4	Neobavaisoflavone	69.0705, 255.0649, 267.0649, 323.1269	323.128	323.128	9.09	POS	3.99829e+07	4.04708e+07	3.92254e+07	2.65409	2.71405	2.58396	2.6507	OBGPEBYHGIUFBN-UHFFFAOYSA-N	C1(O)=CC2OC=C(C3C=CC(O)=C(C/C=C(/C)\C)C=3)C(=O)C=2C=C1
	compound00055	M+H, M+K, M+Na	C33H40O15	Icariin	71.0497, 85.0289, 313.0703, 369.133, 531.1854, 677.2435	677.244	677.244	6.11	POS	3.89739e+07	3.50269e+07	3.54789e+07	2.58711	2.34897	2.33715	2.42441	TZJALUIVHRYQQB-XLRXWWTNSA-N	C1(O[C@H]2[C@H](O)[C@@H](O)[C@H](O)[C@@H](CO)O2)=C(C/C=C(\C)/C)C2OC(C3C=CC(OC)=CC=3)=C(O[C@H]3[C@H](O)[C@H](O)[C@@H](O)[C@H](C)O3)C(=O)C=2C(O)=C1	PDE5A	AKR1B1	RPS6KA3	NQO2	CA7	CA12	CA4	NOX4	PTGS2	CA2	ACHE	ADRA2C	NMUR2	ADRA2A	CD38	PRKCD	PRKCA	PRKCB	PRKCE	PRKCH	TNF	IL2	ADORA1
	compound00827	M+H, M+K, M+NH4	C47H76O18	Medicago	425.3402, 437.3412, 455.3520, 457.1586, 473.3584, 605.4008, 617.4011, 635.4136, 767.4579, 928.4774	929.51	929.511	6.53	POS	3.46099e+07	3.77899e+07	3.4789e+07	2.29743	2.53427	2.29171	2.37447	TYZMLYSDIVGHLP-WJAOUKEHSA-N	C[C@H]1[C@@H]([C@H]([C@H]([C@@H](O1)O[C@@H]2[C@H]([C@H](CO[C@H]2O[C@H]3CC[C@@]4([C@H]5CC=C6[C@H]7CC(CC[C@@]7([C@@H](C[C@]6([C@@]5(CCC4[C@]3(C)CO)C)C)O)C(=O)O[C@H]8[C@@H]([C@H]([C@@H]([C@H](O8)CO)O)O)O)(C)C)C)O)O)O)O)O
	compound00872	M-H	C32H38O15	ikarisoside b	352.0952, 661.214	661.214	661.214	6.86	NEG	3.09781e+07	3.4696e+07	3.40692e+07	2.05634	2.32678	2.24429	2.20914	FWINXQRXURMYOG-DDRNJWBXSA-N	CC1C(C(C(C(O1)OC2=C(OC3=C(C(=CC(=C3C2=O)O)O)CC=C(C)C)C4=CC=C(C=C4)O)OC5C(C(C(C(O5)CO)O)O)O)O)O	PDE5A	CA7	CA12	CA4	AKR1B1	NMUR2	ADRA2A	ADRA2C	ACHE	RPS6KA3	NQO2	NOX4	CA2	PTGS2	CD38	XDH
	compound00636	M-H, M+FA-H	C38H48O20	Rouhuoside	351.0878, 352.0958, 661.2145, 823.2675	823.267	823.268	5.06	NEG	3.07121e+07	3.20404e+07	3.17572e+07	2.03869	2.1487	2.09199	2.09312	XXOIBODHCUUWOH-UHFFFAOYSA-N	CC1C(C(C(C(O1)OC2=C(OC3=C(C2=O)C(=CC(=C3CC=C(C)C)OC4C(C(C(C(O4)CO)O)O)O)O)C5=CC=C(C=C5)O)O)O)OC6C(C(C(C(O6)CO)O)O)O
	compound00575	M+H, M+Na, M+K	C21H22O4	Bavachinin	69.0705, 147.044, 219.1015, 271.096, 339.1586	339.159	339.159	10.59	POS	3.12477e+07	2.99427e+07	3.11601e+07	2.07424	2.00801	2.05266	2.04497	VOCGSQHKPZSIKB-FQEVSTJZSA-N	CC(=CCC1=CC2=C(C=C1OC)OC(CC2=O)C3=CC=C(C=C3)O)C
	compound00040	M+H	C45H74O18	Timosaponin B III	173.1335, 255.2104, 273.2212, 399.3258, 417.3358, 561.3801, 579.3891, 741.4424, 903.4852, 903.5037	903.495	903.495	6.63	POS	3.03167e+07	2.94673e+07	3.1583e+07	2.01244	1.97614	2.08051	2.02303	ROHLIYKWVMBBFX-GFMVILKCSA-N	CC1=C(CC[C@H](C)CO[C@@H]2O[C@H](CO)[C@@H](O)[C@H](O)[C@H]2O)O[C@H]2CC3C4CCC5CC(O[C@@H]6O[C@H](CO)[C@H](O)[C@H](O)[C@H]6O[C@@H]6O[C@H](CO)[C@@H](O)[C@H](O)[C@H]6O)CC[C@]5(C)C4CC[C@]3(C)[C@@H]12	CES1	PPARG	CES2	CYP19A1	ESR2	ESR1	ABCG2	MAOB	CTSL	ADORA1	ADORA3	ACHE	HSD17B1	CA12	BCHE	PLA2G1B	SHBG	CBR1	ODC1	PTPN1	TAS2R31	BACE1	ABCC1	CA4	CYP1B1	PTGS1	CA7	MMP13	RXRA	ALDH2	ERN1
	compound00343	M-H, M+FA-H, 2M-H	C16H24O10	Loganic acid	59.0128, 69.0334, 89.0233, 95.0489, 113.0234, 169.086, 201.0159, 213.0762, 375.0703, 375.1292	375.13	375.129	3.91	NEG	2.75942e+07	2.96311e+07	2.89419e+07	1.83172	1.98712	1.90653	1.90846	JNNGEAWILNVFFD-CDJYTOATSA-N	[C@@]12([H])[C@@H](C)[C@H](C[C@]1([H])C(C(=O)O)=CO[C@H]2O[C@H]1[C@H](O)[C@H]([C@H](O)[C@@H](CO)O1)O)O	ENGASE	NEU3	NEU2	NEU4	SELP	ADORA1	SELL	CA2	CA1	CA12	CA9	NAALAD2
	compound00660	M+H-H2O, M+H	C30H48O4	phlegmaric acid	203.1795, 207.1744, 215.1794, 219.1747, 391.3353, 397.3111, 409.3468, 425.3416, 437.3416, 455.3517	455.352	455.352	6.53	POS	2.81056e+07	2.68832e+07	2.7661e+07	1.86567	1.80284	1.82216	1.83022	UCBRMUIDZFUDIJ-KBUITVGKSA-N	C[C@@]12CC[C@@H]3[C@@]([C@H]1CC[C@H]4C(=C2)CC[C@@H]5[C@@]4(CC[C@H](C5(C)C)O)C)(CC[C@H]([C@]3(C)C(=O)O)O)C
	compound00015	M+H, M+K, M+H-H2O	C19H18O3	Tanshinone IIA	249.127, 277.122, 295.1324	295.133	295.133	11.65	POS	2.68722e+07	2.71773e+07	2.73586e+07	1.7838	1.82256	1.80224	1.80286	HYXITZLLTYIPOF-UHFFFAOYSA-N	CC1=COC2=C1C(=O)C(=O)C1=C3CCCC(C)(C)C3=CC=C21	AKR1B1	CES1	TERT	PTPN6	CES2	PTPN11	EED	RBBP4	CDC25C	MPI	CDC25A	PTPRC	CDC25B	ALOX5	HTR6	PDE10A	AR	CYP19A1	P2RX7	MTNR1A	MTNR1B	BRS3	GRM5	SLC6A3	NR4A1	TSPO	HCRTR2	HCRTR1	PGR	MGLL	MAP3K8
	compound00859	M+H, M+Na	C38H48O20	diphylloside a	71.0497, 85.0289, 129.0547, 299.0547, 355.1172, 517.1699, 663.2275	825.281	825.282	5.08	POS	2.95264e+07	2.55789e+07	2.54121e+07	1.95998	1.71537	1.67401	1.78312	WCUYANMOZSMFCP-UHFFFAOYSA-N	CC1C(C(C(C(O1)OC2=C(OC3=C(C2=O)C(=CC(=C3CC=C(C)C)OC4C(C(C(C(O4)CO)O)O)O)O)C5=CC=C(C=C5)O)OC6C(C(C(C(O6)CO)O)O)O)O)O
	compound00416	M+H, M+K, M+Na	C16H22O9	Sweroside	111.0801, 127.039, 179.0703, 197.0808, 358.2032	359.134	359.134	4.46	POS	2.42802e+07	2.47536e+07	2.62645e+07	1.61173	1.66003	1.73016	1.66731	VSJGJMKGNMDJCI-ZASXJUAOSA-N	C=CC1C2CCOC(=O)C2=COC1OC3C(C(C(C(O3)CO)O)O)O
	compound00610	M-H	C34H42O17	scropolioside D	366.1105, 367.1187, 409.1292, 513.1769, 529.172, 721.2353	721.235	721.236	6.11	NEG	2.21365e+07	2.21172e+07	2.11957e+07	1.46943	1.48322	1.39626	1.44964	XTDOKCBBQODVJW-LTDPXCIYSA-N	O=C(OC1C(OC(=O)C)C(OC(C)C1OC(=O)C)OC2C3OC3(CO)C4C(OC=CC24)OC5OC(CO)C(O)C(O)C5O)C=CC=6C=CC=CC6
	compound00166	M+H-H2O, M+Na, M+NH4	C45H76O19	Officinalisinin I	145.0495, 147.1168, 163.0599, 255.2103, 273.2210, 399.3253, 417.3354, 579.3890, 741.4420, 903.4933	903.495	903.495	5.41	POS	2.19449e+07	2.22995e+07	2.04364e+07	1.45671	1.49545	1.34624	1.4328	SORUXVRKWOHYEO-GFLMTWJHSA-N	C[C@H]1[C@H]2[C@H](C[C@@H]3[C@@]2(CC[C@H]4[C@H]3CC[C@H]5[C@@]4(CC[C@@H](C5)O[C@H]6[C@@H]([C@H]([C@@H]([C@H](O6)CO)O)O)O[C@H]7[C@@H]([C@H]([C@@H]([C@H](O7)CO)O)O)O)C)C)O[C@@]1(CCC(C)CO[C@H]8[C@@H]([C@H]([C@@H]([C@H](O8)CO)O)O)O)O
	compound00084	M+FA-H, 2M-H, M-H	C17H18O9	Psoralenoside	302.8662, 302.9283, 329.3931, 343.1398, 347.6073, 365.0865, 367.8366, 375.8725, 399.1805, 411.0780	365.088	365.087	4.61	NEG	1.93514e+07	2.07011e+07	1.92277e+07	1.28456	1.38826	1.26661	1.31314	XRLPSAYLYDMYGX-UETKAVOHSA-N	O=C(O)/C=C\c1cc2ccoc2cc1O[C@@H]1O[C@H](CO)[C@@H](O)[C@H](O)[C@H]1O	SELP	KDR	SELL	FOLH1	YARS	CA1	CA12	CA9	MGAM	PYGL	PYGM	NAALAD2
	compound00670	M+H, M+NH4, M+H-H2O	C18H32O	a linoleate group	83.0861, 95.0860, 97.1016, 109.1014, 111.1171, 121.1014, 135.1169, 149.1324, 247.2420, 265.2525	282.279	282.279	12.73	POS	2.0367e+07	1.91126e+07	1.92855e+07	1.35198	1.28173	1.27042	1.30138	HXLZULGRVFOIDK-UHFFFAOYSA-N	CCCCCC=CCC=CCCCCCCCC=O	TRPV1	FAAH	CNR1	CYP19A1	FABP4	FABP3	PPARD	FFAR1	PTGS1	PPARG	PPARA	MGLL	CYP17A1	PLA2G4B	PLA2G4C	SRD5A1	SRD5A2	PGR	FABP5	FABP1	AR	MTNR1B	NR3C1	SERPINA6	NR3C2	CCR2	GRM1	SIGMAR1	SHBG	EPHX2	MTNR1A
	compound00036	M+Na, M+K, M+NH4	C45H74O18	Timosaponin C	473.3634, 544.2701, 579.3895, 587.3970, 605.4061, 617.4026, 635.4165, 741.4413, 767.4544, 903.4944	925.477	925.477	6.69	POS	1.60052e+07	1.69646e+07	1.67925e+07	1.06243	1.13768	1.1062	1.1021	ROHLIYKWVMBBFX-AMMIEGAUSA-N	CC1=C(CC[C@H](C)CO[C@@H]2O[C@H](CO)[C@@H](O)[C@H](O)[C@H]2O)O[C@H]2C[C@H]3[C@@H]4CC[C@@H]5C[C@@H](O[C@@H]6O[C@H](CO)[C@@H](O)[C@H](O)[C@H]6O[C@@H]6O[C@H](CO)[C@@H](O)[C@H](O)[C@H]6O)CC[C@]5(C)[C@H]4CC[C@]3(C)[C@@H]12
	compound00615	M+H-H2O	C30H46O3	schisanol	109.1014, 189.1636, 201.1637, 203.1795, 215.1794, 391.3354, 437.3408	437.341	437.341	6.53	POS	1.52735e+07	1.45876e+07	1.47024e+07	1.01387	0.978271	0.968511	0.986883	CHQXDFSBBGKYND-WLGJEQPXSA-N	CC1=CC[C@@H](OC1=O)[C@@H](C)[C@H]2CC[C@@]3([C@@]2(CC=C4[C@H]3CC[C@@H]5[C@@]4(CC[C@@H](C5(C)C)O)C)C)C
	compound00067	M+H, M+Na	C20H20O4	Isobavachalcone	149.0233, 167.034, 205.086, 269.0808, 325.1433	325.143	325.143	10.36	POS	1.49996e+07	1.45683e+07	1.48127e+07	0.995684	0.976982	0.97578	0.982815	DUWPGRAKHMEPCM-IZZDOVSWSA-N	C1(O)C=CC(C(=O)/C=C/C2C=CC(O)=CC=2)=C(O)C=1C/C=C(\C)/C
	compound00337	M+H, M+Na	C11H6O3	Psoralen	143.0492, 159.0696, 187.0389	187.039	187.039	7.03	POS	1.34615e+07	1.40126e+07	1.41644e+07	0.89358	0.93971	0.933071	0.922121	ZCCUUQDIBDJBTK-UHFFFAOYSA-N	O=C1OC2=CC3=C(C=CO3)C=C2C=C1
	compound00241	M+H, M+Na, M+NH4	C47H76O17	ilexsaponin B2	347.0945, 935.4971	935.497	935.498	7.79	POS	1.38432e+07	1.37305e+07	1.39399e+07	0.918918	0.920792	0.918284	0.919331	KWHRIYSRPSARCX-FKOHQUDQSA-N	C[C@H]1O[C@H](O[C@@H]2[C@@H](O[C@@H]3[C@@H](O[C@@H]4CC[C@]5(C)C(CC[C@@]6(C)C5CC=C5[C@H]7[C@@](C)(O)[C@H](C)CC[C@@]7(C(=O)O)CC[C@@]56C)C4(C)C)OC[C@H](O)[C@H]3O)O[C@@H](CO)[C@H](O)[C@H]2O)[C@@H](O)[C@@H](O)[C@@H]1O
	compound00641	M+K	C24H42O21	sesamose	543.1318, 705.1841	705.185	705.185	0.84	POS	1.47287e+07	1.29784e+07	1.27933e+07	0.977702	0.87036	0.842749	0.896937	LAOVEVDFIVNYLQ-QDQSDLQTSA-N	C(C1C(C(C(C(O1)OCC2C(C(C(C(O2)OCC3C(C(C(O3)(CO)OC4C(C(C(C(O4)CO)O)O)O)O)O)O)O)O)O)O)O)O
	compound00011	M+H	C12H23NO10	6-(alpha-D-Glucosaminyl)-1D-myo-inositol	144.0652, 162.0762, 174.0763, 240.0867, 288.1076, 306.1183, 324.1287, 342.1392	342.139	342.139	0.86	POS	1.34592e+07	1.2372e+07	1.2429e+07	0.893428	0.829689	0.818757	0.847292	HEPUIGACZYVUCD-YZRQSVRMSA-N	N[C@@H]1[C@@H](O)[C@H](O)[C@@H](CO)O[C@@H]1O[C@@H]1[C@@H](O)[C@H](O)[C@@H](O)[C@@H](O)[C@H]1O
	compound00528	M+Na, M+K, M+H	C18H14O3	Dihydrotanshinone I	301.0836	301.084	301.084	10.21	POS	1.25207e+07	1.30305e+07	1.20587e+07	0.831134	0.873852	0.794361	0.833116	HARGZZNYNSYSGJ-JTQLQIEISA-N	Cc1cccc2c3c(ccc12)C1=C(C(=O)C3=O)[C@@H](C)CO1
	compound00032	M+H, M+K, M+NH4, M+Na, M+H-H2O	C36H30O16	Salvianolic acid Y	181.0495, 249.0543, 277.0473, 295.0602, 296.1022, 323.0548, 341.0648, 493.1162, 521.1073, 718.3203	741.143	741.143	5.36	POS	1.20056e+07	1.23839e+07	1.17353e+07	0.796938	0.830487	0.773059	0.800162	SNKFFCBZYFGCQN-DUMGGQTMSA-N	O=C(/C=C/c1ccc(O)c2c1[C@H](C(=O)O[C@@H](Cc1ccc(O)c(O)c1)C(=O)O)[C@H](c1ccc(O)c(O)c1)O2)O[C@@H](Cc1ccc(O)c(O)c1)C(=O)O
	compound00442	M+H-H2O, M+H, M+NH4, M+Na	C35H56O8	Ziyuglycoside II	247.1699, 329.2479, 343.2624, 391.3369, 409.3461, 425.3429, 437.3407, 455.3515, 569.3842, 587.3966	627.387	627.387	9.8	POS	1.13787e+07	1.16569e+07	1.25302e+07	0.755325	0.781734	0.825423	0.787494	MFIXLWYJTVEVGO-YHGWSDCJSA-N	C[C@@H]1CC[C@]2(C(=O)O)CC[C@]3(C)C(=CC[C@@H]4[C@@]5(C)CC[C@H](O[C@@H]6OC[C@H](O)[C@H](O)[C@H]6O)C(C)(C)[C@@H]5CC[C@]43C)[C@@H]2[C@]1(C)O	IL2	BCL2L1	HSD11B2	STAT3	F2	HSD11B1	PPP2CA	PPM1B	PPP1CC	PPP2R5A	PTPN1	RORC	CES2	PTAFR	AR
	compound00012	M-H, 2M-H	C16H18O9	Chlorogenic acid	173.0453, 179.035, 191.0555, 353.0886	353.088	353.088	4.16	NEG	1.19006e+07	1.1596e+07	1.15909e+07	0.789969	0.777648	0.763548	0.777055	CWVRJTMFETXNAD-JUHZACGLSA-N	O[C@@H]1C[C@](O)(C[C@@H](OC(=O)\C=C\C2=CC(O)=C(O)C=C2)[C@@H]1O)C(O)=O
	compound00150	M+H, M+Na	C39H50O20	Epimedin A1	71.0498, 85.029, 129.0547, 313.0713, 369.134, 385.1281, 531.1857, 547.1808, 677.2512, 693.2391	839.297	839.297	5.74	POS	1.17888e+07	1.23577e+07	1.07738e+07	0.782547	0.828735	0.709718	0.773667	NLVBYGTTYRFJKH-YFNAFYFCSA-N	C1(O[C@H]2[C@H](O)[C@@H](O)[C@H](O)[C@@H](CO)O2)=C(C/C=C(/C)\C)C2OC(C3C=CC(OC)=CC=3)=C(O[C@H]3[C@H](O)[C@H](O[C@H]4[C@H](O)[C@@H](O)[C@H](O)[C@@H](CO)O4)[C@@H](O)[C@H](C)O3)C(=O)C=2C(O)=C1	PDE5A	RPS6KA3	CA2	ACHE	CA7	CA12	CA4	NQO2	NOX4	ADRA2C	NMUR2	ADRA2A	PTGS2	XDH	AKR1B1	CD38	TNF	IL2	ADORA1
	compound00406	M+H	C11H6O3	Angelicin	131.0492, 159.0692, 187.0388	187.039	187.039	7.24	POS	1.13925e+07	1.11888e+07	1.15167e+07	0.756243	0.750343	0.758657	0.755081	XDROKJSWHURZGO-UHFFFAOYSA-N	[H]C1=C([H])C2=C(O1)C([H])=C([H])C1=C2OC(=O)C([H])=C1[H]
	compound00261	M+Na, M+K, M+H	C16H18O9	Magnolioside	179.0703, 197.0815, 215.053, 215.0916, 377.0855	377.084	377.084	4.14	POS	1.08036e+07	1.16305e+07	1.14365e+07	0.717147	0.779966	0.753376	0.750163	WBAVLTNIRYDCPM-YMILTQATSA-N	COC1=C(C=C2C=CC(=O)OC2=C1)OC3C(C(C(C(O3)CO)O)O)O
	compound00035	M+H	C21H22O4	4'-O-Methylbavachalcone	69.0705, 147.0441, 219.1015, 271.0963, 339.1579	339.159	339.159	11.13	POS	1.10742e+07	1.09414e+07	1.13355e+07	0.735109	0.733751	0.746717	0.738526	ZUGCRBMNFSAUOC-YRNVUSSQSA-N	C1=CC(O)=CC=C1/C=C/C(=O)C1C(O)=CC(OC)=C(C/C=C(\C)/C)C=1
	compound00068	M+H	C38H48O19	Baohuoside V	71.0498, 85.0289, 129.0547, 299.055, 355.1172, 517.17, 663.2279, 809.2866	809.286	809.287	5.16	POS	1.16038e+07	1.09036e+07	1.06543e+07	0.770267	0.731216	0.701844	0.734442	ABEPLDYBWOKMCT-KUBBBFTRSA-N	C1(O[C@H]2[C@H](O)[C@@H](O)[C@H](O)[C@@H](CO)O2)=C(C/C=C(/C)\C)C2OC(C3C=CC(O)=CC=3)=C(O[C@H]3[C@H](O[C@H]4[C@H](O)[C@H](O)[C@@H](O)[C@H](C)O4)[C@H](O)[C@@H](O)[C@H](C)O3)C(=O)C=2C(O)=C1	PDE5A
	compound00124	M+H, M+K, M+Na	C22H43NO	13-Docosenamide	57.0706, 69.0705, 83.0861, 97.1014, 303.3037, 321.3152, 338.3402	338.342	338.341	14.82	POS	1.03896e+07	1.03447e+07	1.19926e+07	0.689667	0.693739	0.790007	0.724471	UAUDZVJPLUQNMU-UHFFFAOYSA-N	CCCCCCCCC=CCCCCCCCCCCCC(N)=O
	compound00143	M-H, M+FA-H	C32H38O15	Epimedoside A	351.0875, 353.103, 499.1614, 515.1561, 661.2142	661.214	661.214	5.25	NEG	1.02801e+07	1.06695e+07	1.14698e+07	0.682399	0.715515	0.755565	0.717826	OGYXOOJUJQIDOX-FVCAYHPDSA-N	C1(O[C@H]2[C@H](O)[C@@H](O)[C@H](O)[C@@H](CO)O2)=C(C/C=C(/C)\C)C2OC(C3C=CC(O)=CC=3)=C(O[C@H]3[C@H](O)[C@H](O)[C@@H](O)[C@H](C)O3)C(=O)C=2C(O)=C1	PDE5A	AKR1B1	CA7	CA12	CA4	NOX4	ACHE	PTGS2	RPS6KA3	ADRA2C	NMUR2	ADRA2A	CA2	NQO2	CD38	TNF	SQLE	IL2	VCP	TNNC1 TNNT2 TNNI3	ADORA1
	compound00700	M+NH4	C20H22O4	comosimine	58.0659, 299.1281, 344.1857	344.186	344.186	4.21	POS	9.83838e+06	1.08501e+07	1.04647e+07	0.653078	0.727627	0.689354	0.69002	FHKVPQGVMJYBPM-UHFFFAOYSA-N	COC1CC23C(CCCC4=CC5=C(C=C42)OCO5)CC6C3(O6)C=C1	JAK1	JAK2	LRRK2	STK3	STK26	GSK3B	F2RL3	JAK3	TYMS	VDR	EGFR	MAPK1	LTA4H	CASP3	CASP7	TYK2	MPO	CDK6	CDK2	CDK1	CDK4	CYP19A1	MAPK14	CHEK1	PGR	PRKDC	GABRB3 GABRA3 GABRG2	GABRB3	GABRB3	GABRA2	MAPK8
	compound00203	M+K	C18H32O16	Gentianose	543.132	543.132	543.132	0.85	POS	1.12963e+07	9.91358e+06	9.774e+06	0.749857	0.664824	0.643858	0.68618	MUPFEKGTMRGPLJ-WSCXOGSTSA-N	OC[C@H]1O[C@@](CO)(O[C@H]2O[C@H](CO[C@@H]3O[C@H](CO)[C@@H](O)[C@H](O)[C@H]3O)[C@@H](O)[C@H](O)[C@H]2O)[C@@H](O)[C@@H]1O
	compound00612	M+H, M+Na, M+NH4, M+H-H2O	C35H56O8	pulsatilloside a	391.3339, 397.3085, 409.3462, 425.3416, 435.3235, 437.3418, 455.3517, 473.3633, 587.3898, 605.4047	605.405	605.405	6.53	POS	1.04302e+07	1.00878e+07	1.04326e+07	0.692365	0.67651	0.68724	0.685371	LWHTTZZSZRSEDN-UHFFFAOYSA-N	CC(=C)C1CCC2(C1C3CCC4C5(CCC(C(C5CCC4(C3(CC2)C)C)(C)CO)OC6C(C(C(CO6)O)O)O)C)C(=O)O	STAT3	BCL2L1	HSD11B1	PSEN2	ADRA2B	DRD1	DRD2	HTR2A	HTR2C	CYP2D6	HTR6	HTR1B	RORC	IL2	HSD11B2	VEGFA	FGF1	FGF2	HPSE	GPBAR1	HTR2B	ADRA2A	ADRA2C	DRD3	ADRA1D	ADRA1A	PDE5A	PTGFR	VDR	PTGER1	HSP90AA1
	compound00087	M-H, 2M-H	C20H16O5	Psoralidin	280.0375, 335.0923	335.092	335.092	9.96	NEG	1.03359e+07	1.06304e+07	9.93603e+06	0.686102	0.712896	0.654531	0.68451	YABIJLLNNFURIJ-UHFFFAOYSA-N	C1(O)=CC2OC(=O)C3C4C=CC(O)=CC=4OC=3C=2C=C1C/C=C(/C)\C
	compound00069	M+H, M+K, M+Na	C27H30O10	Baohuoside I	71.0498, 85.0289, 313.0705, 369.1332	515.191	515.191	9.03	POS	9.66021e+06	9.90039e+06	1.00487e+07	0.64125	0.66394	0.66195	0.655713	NGMYNFJANBHLKA-LVKFHIPRSA-N	C1(O)=C(C/C=C(\C)/C)C2OC(C3C=CC(OC)=CC=3)=C(O[C@H]3[C@H](O)[C@H](O)[C@@H](O)[C@H](C)O3)C(=O)C=2C(O)=C1	PDE5A	CA7	CA12	CA4	RPS6KA3	AKR1B1	CA2	NOX4	ACHE	ADRA2C	NQO2	PTGS2	NMUR2	ADRA2A	CD38	ADORA1	CHEK2	PRKCE	CHEK1	PRKCA	PRKCB	TNNC1 TNNT2 TNNI3
	compound00072	M+H, M+K, M+Na	C26H28O10	IKarisoside A	71.0498, 85.029, 299.0551, 355.1174	501.176	501.176	7.52	POS	9.46385e+06	9.90012e+06	9.12723e+06	0.628216	0.663922	0.601252	0.63113	RPLMLWBOUPDPQF-GULSFEPBSA-N	C1(O)=C(C/C=C(\C)/C)C2OC(C3C=CC(O)=CC=3)=C(O[C@H]3[C@H](O)[C@H](O)[C@@H](O)[C@H](C)O3)C(=O)C=2C(O)=C1	PDE5A	RPS6KA3	CA7	CA12	CA4	CA2	ACHE	AKR1B1	NQO2	ADRA2C	NMUR2	ADRA2A	PTGS2	CD38	NOX4	KLK1	KLK2	HSP90AB1	PRKCA	PRKCB	PRKCE	ADORA1	PTPN1	CHEK2	PRKCD	CHEK1
	compound00064	M-H, M+FA-H	C24H42O21	Stachyose	59.0127, 71.0128, 89.0233, 101.0234, 179.0554, 341.1087, 383.1194, 485.1508, 665.2153	711.22	711.22	0.81	NEG	9.16019e+06	8.68282e+06	8.70732e+06	0.608059	0.582287	0.57359	0.587979	UQZIYBXSHAGNOE-XNSRJBNMSA-N	OC[C@H]1O[C@@](CO)(O[C@H]2O[C@H](CO[C@H]3O[C@H](CO[C@H]4O[C@H](CO)[C@H](O)[C@H](O)[C@H]4O)[C@H](O)[C@H](O)[C@H]3O)[C@@H](O)[C@H](O)[C@H]2O)[C@@H](O)[C@@H]1O
	compound00688	M-H, M+FA-H	C33H46O19	6'-o-(7α-hydroxyswerosyloxy)loganin	141.0183, 179.0553, 193.0498, 209.0812, 373.1139, 459.1509, 513.1613, 565.1932, 583.2039, 745.2574	791.261	791.262	5.04	NEG	8.22901e+06	8.53906e+06	8.59023e+06	0.546246	0.572646	0.565877	0.56159	MMDKMJKYTLBHIS-UHFFFAOYSA-N	CC1C(CC2C1C(OC=C2C(=O)OC)OC3C(C(C(C(O3)COC4CC5C(C(OC=C5C(=O)O4)OC6C(C(C(C(O6)CO)O)O)O)C=C)O)O)O)O	PDE5A	CDC25B	ACP1	CD22
	compound00706	M+FA-H	C49H78O19	Chikusetsusaponin V methyl ester	323.0982, 645.4012, 969.507, 1015.5143	1015.51	1015.51	7.42	NEG	8.35679e+06	8.09043e+06	8.55023e+06	0.554729	0.54256	0.563242	0.55351	PYRYQDQZMLGNFX-UHFFFAOYSA-N	CC1(CCC2(CCC3(C(=CCC4C3(CCC5C4(CCC(C5(C)C)OC6C(C(C(C(O6)C(=O)OC)O)O)OC7C(C(C(C(O7)CO)O)O)O)C)C)C2C1)C)C(=O)OC8C(C(C(C(O8)CO)O)O)O)C	HSD11B2	F2	GLI1	GLRA1	GLRA2	HSD11B1	PPM1A	PTPA	VDR	CTSB	PTPN1	SLC28A2	CAPN1	BCL2L1
	compound00062	M+H, M+Na	C20H20O4	Bavachin	147.0441, 149.0234, 167.0339, 269.0808, 325.1432	325.143	325.143	9.36	POS	7.89351e+06	8.09914e+06	7.90545e+06	0.523976	0.543144	0.520768	0.529296	OAUREGNZECGNQS-IBGZPJMESA-N	CC(=CCC1=CC2=C(C=C1O)OC(CC2=O)C3=CC=C(C=C3)O)C
	compound00846	M+Na	C18H32O16	Galactomannan	365.105, 527.158	527.158	527.159	1.01	POS	7.68488e+06	7.17096e+06	7.05988e+06	0.510127	0.480899	0.465066	0.485364	OMDQUFIYNPYJFM-UHFFFAOYSA-N	OCC1OC(OCC2OC(O)C(O)C(O)C2OC2OC(CO)C(O)C(O)C2O)C(O)C(O)C1O
	compound00594	M+H, M+Na, M+NH4	C42H68O14	pulsatilloside b	215.1794, 325.1124, 391.3356, 397.3107, 409.3465, 425.3424, 437.3411, 455.3518, 617.4056, 635.4154	819.45	819.45	6.53	POS	7.15251e+06	7.26203e+06	7.14565e+06	0.474788	0.487006	0.470716	0.477503	PVVJZDLOKFUBNE-UGUOGOKGSA-N	CC(=C)[C@@H]1CC[C@]2([C@H]1[C@H]3CC[C@@H]4[C@]5(CC[C@@H]([C@@]([C@@H]5CC[C@]4([C@@]3(CC2)C)C)(C)CO)O)C)C(=O)O[C@H]6[C@@H]([C@H]([C@@H]([C@H](O6)CO[C@H]7[C@@H]([C@H]([C@@H]([C@H](O7)CO)O)O)O)O)O)O
	compound00147	M+H	C38H48O19	Epimedin B	71.0497, 73.029, 85.0289, 97.0288, 115.0391, 129.0546, 313.0703, 369.1331, 531.1855, 677.2438	809.286	809.286	5.84	POS	7.75767e+06	6.86837e+06	6.86936e+06	0.514959	0.460606	0.452515	0.476027	OCZZCFAOOWZSRX-LRHLXKJSSA-N	C1(O[C@H]2[C@H](O)[C@@H](O)[C@H](O)[C@@H](CO)O2)=C(C/C=C(\C)/C)C2OC(C3C=CC(OC)=CC=3)=C(O[C@H]3[C@H](O[C@H]4[C@H](O)[C@@H](O)[C@H](O)CO4)[C@H](O)[C@@H](O)[C@H](C)O3)C(=O)C=2C(O)=C1	PDE5A
	compound00008	M+H, M+Na	C33H40O15	Sagittatoside A	71.0499, 85.0289, 129.0547, 313.0706, 369.1331	677.244	677.244	8.08	POS	6.12158e+06	6.16236e+06	6.31213e+06	0.406354	0.41326	0.415809	0.411808	COHHGQPQHHUMDG-WVQJJEIESA-N	C1(O)=C(C/C=C(\C)/C)C2OC(C3C=CC(OC)=CC=3)=C(O[C@H]3[C@H](O[C@H]4[C@H](O)[C@@H](O)[C@H](O)[C@@H](CO)O4)[C@H](O)[C@@H](O)[C@H](C)O3)C(=O)C=2C(O)=C1	PDE5A	CA7	CA12		AKR1B1	NQO2		ADRA2A	ADRA2C	ACHE	RPS6KA3	NOX4	CA2	PTGS2	CD38
	compound00026	M+H-H2O, M+H	C30H48O4	Saikogenin D	207.1742, 215.1797, 219.1754, 249.1855, 391.3350, 397.3112, 409.3473, 425.3397, 437.3411, 455.3516	455.352	455.352	9.8	POS	5.86621e+06	5.80475e+06	6.66069e+06	0.389403	0.389278	0.43877	0.405817	QGNVMEXLLPGQEV-IULQVHCXSA-N	C[C@]12CC[C@@H]([C@@]([C@@H]1CC[C@@]3([C@@H]2C=CC4=C5CC(CC[C@@]5([C@@H](C[C@]43C)O)CO)(C)C)C)(C)CO)O	PTPN1	NR1H3	VDR	AR	GC	GLRA1	ESR1	NPC1L1	CDC25A	CYP19A1	CYP51A1	RORC	ESR2	NR1H4	SREBF2	HMGCR	SLC6A2	TOP2A	POLB	RASGRP3	CYP27B1	GSK3B	GSK3A	CHEK1	MDM2	CNR2	JAK3	JAK1	JAK2
	compound00305	M-H2O-H, M-H	C20H18O5	Lupiwighteone	319.0974	319.098	319.097	9.84	NEG	5.70344e+06	6.12439e+06	5.8869e+06	0.378598	0.410714	0.387797	0.392369	YGCCASGFIOIXIN-UHFFFAOYSA-N	C1(O)C=C(O)C2C(=O)C(C3=CC=C(O)C=C3)=COC=2C=1C/C=C(\C)/C	PTPN1	ESR2	ESR1	PDE5A	AKT1	HSD17B1	ABCB1	TBXAS1	MGAM	HTR2A	HTR2C	ESRRA	ESRRB	EGFR	RELA	CYP19A1	CCR4	ALOX15	ALDH2	HSD17B2	ALOX12	BCL2	BACE1	HSP90B1	ACHE	HSP90AA1	MAOA	HSP90AB1	IL2	CA4	GPR84
	compound00865	M-H2O-H	C20H22O6	denudanolide b	119.0492, 339.1235	339.124	339.123	8.9	NEG	6.01282e+06	5.87928e+06	5.69902e+06	0.399134	0.394276	0.37542	0.38961	QMIBUSKQPKXXBX-GLRCHQFTSA-N	C[C@@H]1[C@H]([C@@H]2C(=O)C(=C[C@]1(OC2=O)OC)CC=C)C3=CC(=C(C=C3)O)OC	GCGR	HSP90AB1	BRAF	MMP3	MMP9	SLC22A12	CCNE2	CCNB3	CPB1	GSK3B	MMP13	MMP1	MMP7	P2RX3	EIF2AK3	HSP90AA1	VCP	TACR1	HDAC6	HDAC8	MT-CO2	MTNR1A	MTNR1B	SYK	PIK3CG	HDAC4	MMP8	AGTR1	ADAM17	BMP1	DRD2
	compound00843	M+NH4	C21H22O4	Gancaonin X	58.0658, 279.1014, 311.1274, 356.1851	356.186	356.186	4.9	POS	5.36232e+06	5.43827e+06	5.35188e+06	0.355954	0.364701	0.352552	0.357736	DRIPWQOGMJYOPU-UHFFFAOYSA-N	COC1=CC(O)=C(C=C1)C1COC2=CC3=C(C=CC(C)(C)O3)C=C2C1	PTPN1	TRPV1	DRD1	DRD2	DRD3	MMP1	SRC	ABL1	CHEK1	WEE1	ODC1	KDR	RAF1	KIF11	BRAF	FGFR1	HTR1A	SIGMAR1	ESR1	ESR2	HSD17B3	PDK1	GRM4	MET	PDGFRB	TAAR1	TRPM8	FLT3	PDPK1	HSD17B2	JAK2
	compound00603	M+H	C27H30O11	Wushanicariin	313.0704, 369.1331, 531.1848	531.186	531.186	5.91	POS	5.4367e+06	5.16917e+06	5.23662e+06	0.360891	0.346655	0.34496	0.350835	LLNBDBPIVSGXJA-ZANOAUCBSA-N	CC(=CCC1=CC2=C(C=C1OC3C(C(C(C(O3)CO)O)O)O)OC(=CC2=O)C4=CC(=C(C(=C4)O)OC)O)C
	compound00264	M-H2O-H	C7H14O7	Mannoheptulose	85.0285, 87.0077, 111.0077, 191.0194, 191.0555	191.056	191.055	0.87	NEG	5.05286e+06	5.28646e+06	5.06465e+06	0.335412	0.35452	0.333631	0.341188	HSNZZMHEPUFJNZ-QMTIVRBISA-N	O=C(CO)[C@@H](O)[C@@H](O)[C@H](O)[C@H](O)CO	CHRNA7	FDFT1	NPC1L1	ACLY	PTGER2	PTGFR	G6PD	CYP19A1	FNTA	PYGB	FABP4	PPARA	FABP3	FABP5	PPARD	HAO1	UGT2B7	FFAR1	FABP2	PYGM	PYGL	NR1H4	GPBAR1
	compound00182	M+Na, M+K, M+NH4	C28H36O13	Episyringaresinol 4'-O-beta-D-glncopyranoside	603.2044	603.205	603.205	5.07	POS	5.49718e+06	4.89426e+06	4.62533e+06	0.364906	0.328219	0.304691	0.332605	WEKCEGQSIIQPAQ-FKLBZQFOSA-N	COc1cc([C@@H]2OC[C@@H]3[C@H]2CO[C@H]3c2cc(OC)c(O[C@@H]3O[C@H](CO)[C@@H](O)[C@H](O)[C@H]3O)c(OC)c2)cc(OC)c1O	ADORA1	IMPDH1	ADORA2A	ADORA2B	ADORA3	TYR	SLC28A2	TDP1	MCL1	PDE5A	MMP13	MMP8	SLC29A1	YARS	PIK3CA	AKR1B1	SLC5A2	SRD5A1	CHIA	SOAT1	HIF1A	SOAT2	PTPN1	SLC5A1	MMP1	MMP7	MMP12	TYMS
	compound00066	M+H, M+Na	C20H20O4	Isobavachin	149.0232, 167.0338, 269.0807, 325.1421	325.143	325.142	8.62	POS	4.69273e+06	4.90635e+06	4.90966e+06	0.311506	0.32903	0.323422	0.321319	KYFBXCHUXFKMGQ-IBGZPJMESA-N	CC(=CCC1=C(C=CC2=C1OC(CC2=O)C3=CC=C(C=C3)O)O)C	ESR1	ESR2	ABCG2	CYP19A1	HSD17B1	CES1	RXRA	SLC5A2	BACE1	PPARG	PTGS1	ACHE	SHBG	BCHE	PLA2G1B	CES2	CA7	CA4	CBR1	CA12	MAOB	ADORA1	ADORA3	CTSL	TAS2R31	MMP12	AKR1B10	CYP1B1	PTPN1	ABCC1	MMP13
	compound00866	M+NH4	C20H22O4	Dentatin	58.0659, 137.0597, 344.1779, 344.1843	344.186	344.185	4.43	POS	4.51267e+06	4.44508e+06	4.6823e+06	0.299554	0.298096	0.308444	0.302031	QBFYQVZGIDUNIY-UHFFFAOYSA-N	COC1=C2C=CC(C)(C)OC2=C(C2=C1C=CC(=O)O2)C(C)(C)C=C	CA1	CA12	CA9	CA13	CA7	PDE4D	BDKRB2	PTPN1	EGFR	SRC	PTK6	PDE4B	PDE7A	MTNR1B	KCNA5	TGFBR1	CTSV	CTSL	CCNE2 CDK2 CCNE1	CCNB3 CDK1 CCNB1 CCNB2	CDK2 CCNA1 CCNA2	CCND3 CCND1 CDK4 CCND2	PRKCG	GRM4	CCND1 CDK4	SCN10A	NQO2	CHRNA4 CHRNB2	CYP11B1	CYP19A1	CYP11B2
	compound00590	M+H	C20H18O6	yukovanol	299.055, 337.1067, 355.1171	355.118	355.118	6.86	POS	4.47984e+06	4.56753e+06	4.4824e+06	0.297374	0.306308	0.295276	0.299653	CXIZZLWYTVCYIE-UHFFFAOYSA-N	CC1(C=CC2=C(O1)C=C(C3=C2OC(C(C3=O)O)C4=CC=C(C=C4)O)O)C	ODC1	CTSK	CYP19A1	MMP13	ABCG2	MMP12	CDK2	CDK1	BRD4	ADAM17	MMP7	MMP8	ADAM10	ALPL	PLAA	PYGL	FCER2	MTOR	ESR2	SYK	PIK3CG	ABCB1	ADAMTS4	FLT1	RET	CA7	GRIN2A GRIN1	HSD17B3	CA4	TOP1	EIF2AK3
	compound00650	M-H2O-H, M-H	C45H76O19	Trigofoenoside B	101.0251, 901.4815	901.48	901.48	6.69	NEG	4.20677e+06	4.26917e+06	4.33281e+06	0.279248	0.286299	0.285422	0.283656	ZMKYPBQLTKXGFT-UHFFFAOYSA-N	CC(CCC1(O)OC2CC3C4CCC5CC(OC6OC(CO)C(OC7OC(C)C(O)C(O)C7O)C(O)C6O)C(O)CC5(C)C4CCC3(C)C2C1C)COC1OC(CO)C(O)C(O)C1O
	compound00509	M+H, M+Na	C19H23NO4	Sinomenine	330.1705	330.17	330.17	4.14	POS	4.05858e+06	4.41679e+06	4.32864e+06	0.269411	0.296199	0.285147	0.283585	INYYVPJSBIVGPH-QHRIQVFBSA-N	CN1CCC23CC(=O)C(=CC2C1CC4=C3C(=C(C=C4)OC)O)OC
	compound00016	M+H, M+NH4	C18H12O3	Tanshinone I	249.0909, 277.0858	277.086	277.086	10.91	POS	4.21524e+06	4.19631e+06	4.10371e+06	0.27981	0.281413	0.27033	0.277184	AIGAZQPHXLWMOJ-UHFFFAOYSA-N	CC1=COC2=C1C(=O)C(=O)C1=C2C=CC2=C1C=CC=C2C	EED	PTPN6	CES2	PTPN11	PTPRC	CDC25C	CDC25B	RBBP4	AKR1B1	TERT	CES1	MPI	CDC25A	MAOB	MTNR1A	MTNR1B	NR4A1	CXCR2	CYP19A1	MAOA	PIM1	PIM2	P2RX7	PIM3	ADRA1A	NQO2	PRF1	ADORA1	ADORA2A	ADORA2B	ADORA3
	compound00572	M+H	C18H24O	Bakuchiol	137.1325, 147.0804, 159.0804, 161.0960, 163.1480, 173.0962, 187.1118, 201.1273, 256.1789, 257.1898	257.19	257.19	11.77	POS	4.03942e+06	3.849e+06	4.62617e+06	0.268139	0.258121	0.304747	0.277002	LFYJSSARVMHQJB-QIXNEVBVSA-N	OC1=CC=C(C=C1)C=CC(C=C)(C)CCC=C(C)C	HSD11B1	ESR1	ESR2	F3	ADRA2A	SLC6A2	SLC6A4	TACR2	SLC6A3	ADORA3	ADRA2C	ADRA2B	CHRM1	CHRM3	GRM2	NR1H3	NR1H2	AKR1C3	CYP17A1	BACE1	CYP11B1	CYP11B2	KIF11	CYP24A1	PHLPP1	ILK	MIF	DHODH	ALOX15	MTNR1B	PRKCZ
	compound00801	M+FA-H	C42H68O14	Jujubasaponin VI	323.0982, 471.3479, 795.4553, 841.4605	841.459	841.46	7.62	NEG	4.11765e+06	4.01207e+06	4.03529e+06	0.273332	0.269057	0.265823	0.269404	UVECFACYEYHBAX-UHFFFAOYSA-N	CC1OC(OC2C(O)C(O)C(CO)OC2OC2CCC3(C)C(CCC4(C)C3CCC3C5C6(C)OC(CC6OC55CC43CO5)C(C)(C)O)C2(C)C)C(O)C(O)C1O
	compound00046	M-H, 2M-H	C26H22O10	Salvianolic acid A	109.0282, 135.0442, 159.0438, 185.0237, 295.0609, 313.0719, 447.223, 493.111	493.114	493.114	5.67	NEG	3.66887e+06	3.81897e+06	3.82566e+06	0.243542	0.256108	0.252013	0.250554	YMGFTDKNIWPMGF-UCPJVGPRSA-N	C1=CC(=C(C=C1CC(C(=O)O)OC(=O)C=CC2=C(C(=C(C=C2)O)O)C=CC3=CC(=C(C=C3)O)O)O)O
	compound00089	M-H, M+FA-H	C28H36O13	Acanthoside B	59.0127, 180.0423, 195.0657, 417.1555, 579.1331, 579.2036, 579.2131	625.214	625.214	5.07	NEG	3.60064e+06	3.75248e+06	3.7876e+06	0.239012	0.251649	0.249506	0.246722	WEKCEGQSIIQPAQ-IRBNZIFYSA-N	COC1=CC(=CC(=C1O)OC)C2C3COC(C3CO2)C4=CC(=C(C(=C4)OC)OC5C(C(C(C(O5)CO)O)O)O)OC	ADORA1	TDP1	MCL1	PTPN1	TYR	SLC28A2	MMP12	SOAT1	HIF1A	SOAT2	PTPRA
	compound00750	M+FA-H	C48H74O20	cynanoside,i	112.9846, 901.4793, 969.4721, 1015.4926	1015.48	1015.47	6.7	NEG	3.59225e+06	3.70233e+06	3.81157e+06	0.238456	0.248286	0.251085	0.245942	GZPAIOJUUWWJCN-AXWUVZDVSA-N	C[C@@H]1[C@H]([C@@H](C[C@@H](O1)O[C@H]2CC3=CC[C@H]4[C@H]([C@@]3(C[C@@H]2O)C)CCC5=CO[C@@]6([C@H]5[C@@H](CO6)OC4=O)C)OC)O[C@H]7C[C@H]([C@@H]([C@H](O7)C)O[C@H]8C[C@H]([C@@H]([C@H](O8)C)O[C@@H]9[C@H]([C@@H]([C@H]([C@@H](O9)CO)O)O)O)OC)OC
	compound00649	M+H	C10H12O4	Sweroside aglycone	95.0496, 109.0651, 111.0807, 123.0806, 127.0391, 151.039, 151.0753, 179.0703, 197.0809	197.081	197.081	4.46	POS	3.40347e+06	3.52695e+06	3.79114e+06	0.225924	0.236524	0.249739	0.237396	HBAKFDGYROBYSH-UHFFFAOYSA-N	C=CC1C2CCOC(=O)C2=COC1O
	compound00748	M+NH4, M+Na	C26H34O12	(-)-olivil 4'-o-beta-d-glucopyranoside	187.0754, 189.0910, 217.0861, 291.1014, 311.1277, 323.1275, 341.1382, 359.1489, 555.2408, 556.2433	561.194	561.194	4.43	POS	3.40035e+06	3.68615e+06	3.62554e+06	0.225717	0.247201	0.238831	0.237249	OXHVZEZYYQQCRJ-CTQTXEDXSA-N	COC1=C(C=CC(=C1)C[C@]2(CO[C@@H]([C@H]2CO)C3=CC(=C(C=C3)O[C@H]4[C@@H]([C@H]([C@@H]([C@H](O4)CO)O)O)O)OC)O)O	ADORA1	SOAT1	HIF1A	SOAT2	TYR	TDP1	SLC5A2	ADORA2A	ADORA3	SLC5A1	HRAS	SLC28A2	TYMS	SLC29A1	ADORA2B	HCAR2	PIM1
	compound00063	M+H	C20H20O4	Bavachalcone	147.0439, 149.0235, 167.0342, 269.0807, 324.1261, 325.1418	325.143	325.143	9.88	POS	3.44556e+06	3.42843e+06	3.792e+06	0.228719	0.229918	0.249796	0.236144	BLZGPHNVMRXDCB-UXBLZVDNSA-N	C1=CC(O)=CC=C1/C=C/C(=O)C1C(O)=CC(O)=C(C/C=C(\C)/C)C=1
	compound00116	M+H, M+Na, M+K	C19H22O2	Miltirone	223.1118, 240.1143, 241.1221, 265.1586, 283.1692	305.151	305.151	11.85	POS	3.3852e+06	3.43847e+06	3.36399e+06	0.224712	0.23059	0.221601	0.225634	FEFAIBOZOKSLJR-UHFFFAOYSA-N	CC(C)C1=CC2=C(C(=O)C1=O)C1=C(C=C2)C(C)(C)CCC1
	compound00106	M+FA-H	C18H32O16	1-Kestose	71.0128, 89.0235, 101.0235, 179.0553, 221.0661, 341.1092, 383.1203, 443.1421, 503.1621, 549.1654	549.167	549.167	0.82	NEG	3.4469e+06	3.37866e+06	3.27568e+06	0.228807	0.22658	0.215784	0.223724	VAWYEUIPHLMNNF-OESPXIITSA-N	OC[C@H]1O[C@@](CO)(OC[C@@]2(O[C@H]3O[C@H](CO)[C@@H](O)[C@H](O)[C@H]3O)O[C@H](CO)[C@@H](O)[C@@H]2O)[C@@H](O)[C@@H]1O
	compound00835	M+H-H2O, M+H	C10H14O5	loganic acid qt	123.0806, 127.0391, 133.0648, 137.0598, 151.0753, 161.0596, 167.0705, 179.0703, 195.0655, 197.0809	215.091	215.092	3.9	POS	3.1523e+06	3.22883e+06	3.37658e+06	0.209251	0.216532	0.222431	0.216071	AFGLVJBHCHBOML-KHFPWOERSA-N	C[C@H]1[C@H](C[C@H]2[C@@H]1[C@@H](OC=C2C(=O)O)O)O	FUCA1	FBP1	SLC13A5	PTGDR2	KMO	ACE	FOLH1	GPR17	CPA1
	compound00741	M-H, M+FA-H	C26H34O12	(?)-olivil-4''-o-β-d-glucopyranoside	146.0368, 161.0608, 164.0471, 179.0706, 191.0707, 195.0654, 327.1240, 345.1346, 375.1448, 537.1981	583.203	583.203	4.44	NEG	3.18613e+06	3.25587e+06	3.23321e+06	0.211497	0.218345	0.212986	0.214276	FVMFBRPENVSJIZ-UHFFFAOYSA-N	COC1=C(C=CC(=C1)C2C(C(CO2)C(C3=CC(=C(C=C3)O)OC)O)COC4C(C(C(C(O4)CO)O)O)O)O
	compound00562	M+Na, M+K, M+H	C27H28N2O4	Aurantiamide acetic acid	467.1935	467.194	467.194	9.82	POS	3.05324e+06	2.95393e+06	3.30257e+06	0.202676	0.198096	0.217555	0.206109	VZPAURMDJZOGHU-SKCDSABHSA-N	O=C(OCC(N=C(O)C(N=C(O)C=1C=CC=CC1)CC=2C=CC=CC2)CC=3C=CC=CC3)C
	compound00793	M+H-H2O	C20H20O5	kosamol s	147.044, 203.0699, 221.0807, 322.115, 323.1267	323.128	323.128	9.9	POS	2.97213e+06	2.97595e+06	3.30915e+06	0.197292	0.199573	0.217989	0.204951	GIFKZTHWWIZJET-UHFFFAOYSA-N	CC(=CCC1=C(C=C(C2=C1OC(CC2=O)C3=CC=CC=C3O)O)O)C
	compound00152	M-H, M+FA-H	C20H24O7	Cycloolivil	360.1217, 375.1446	421.15	421.15	4.69	NEG	2.8239e+06	3.13568e+06	3.06666e+06	0.187452	0.210285	0.202015	0.199917	KCIQZCNOUZCRGH-VOBQZIQPSA-N	OC1=CC=C(C=C1OC)C2C3=CC(O)=C(OC)C=C3CC(O)(CO)C2CO
	compound00377	M+Na, M+K, M+H, M+H-H2O	C19H18O4	6,7-Dimethoxy-2-phenethylchromone	333.1099	333.11	333.11	9.3	POS	3.05396e+06	3.00331e+06	2.8891e+06	0.202724	0.201408	0.190318	0.19815	MVQOWXHYPYRBOE-UHFFFAOYSA-N	O=C1C=C(OC2=CC(OC)=C(OC)C=C12)CCC=3C=CC=CC3	ABCG2	HTR2B	HTR3A	ICAM1	SELE	NQO2	MTNR1A	MTNR1B	GRM5	PDGFRA	PRKD1	CDK4	DRD3	PDE10A	TGFBR1	MAPKAPK2	ADAMTS5	PDE4B	JAK2	GRM1	PDE1B	RPS6KB1	AURKA	JAK3	HSD11B1	PPP5C	RBP4	HCRTR2	SLC5A7	PABPC1	KCNN3
	compound00761	M+FA-H	C37H58O9	3-O-β-D-glucuronopyranoside-6-O-methyl ester	227.7497, 645.4011, 691.2545	691.406	691.407	10.43	NEG	2.824e+06	2.82773e+06	2.94333e+06	0.187459	0.189633	0.193891	0.190328	PLFVAHQBFNVLPJ-PTDIDCPLSA-N	C[C@]12CC[C@@H](C([C@H]1CC[C@@]3([C@H]2CC=C4[C@]3(CC[C@@]5([C@H]4CC(CC5)(C)C)C(=O)O)C)C)(C)C)O[C@H]6[C@@H]([C@H]([C@@H]([C@H](O6)C(=O)OC)O)O)O	HSD11B2	HSD11B1	GLI1	RORC	JUN	PSEN2	FDFT1	PTPN1	VDR	PPM1A	HTR2B	ADRA2A	ADRA2C	ADRA2B	DRD1	ADRA1D	HTR2A	HTR2C	ADRA1A	DRD3	CYP2D6	HTR6	HTR1B	GLRA1	GLRA2	PPM1B	PPP1CC	PPP2R5A	PTAFR
	compound00669	M+H-H2O, M+H	C30H48O3	abrisapogenol H	149.1325, 163.1479, 189.1635, 191.1793, 203.1794, 205.1952, 217.1954, 249.1849, 393.3503, 439.3571	439.357	439.357	7.82	POS	2.79126e+06	2.61093e+06	2.98461e+06	0.185286	0.175094	0.196609	0.185663	VJYGPWVZHKZHPC-FWXFQHTDSA-N	C[C@]12CC[C@@H](C([C@@H]1CC[C@@]3([C@@H]2CC=C4[C@]3(CC[C@@]5([C@H]4C[C@@](CC5=O)(C)CO)C)C)C)(C)C)O
	compound00811	M+NH4	C57H98O6	Linolein	67.0549, 81.0705, 93.0704, 95.086, 109.1016, 599.5035, 879.7404, 896.7715	896.77	896.77	14.39	POS	2.46807e+06	2.85918e+06	2.8353e+06	0.163832	0.191742	0.186774	0.180783	HBOQXIRUPVQLKX-UHFFFAOYSA-N	CCCCCC=CCC=CCCCCCCCC(=O)OCC(COC(=O)CCCCCCCC=CCC=CCCCCC)OC(=O)CCCCCCCC=CCC=CCCCCC	PRKCD	PRKCA	PRKCQ	FAAH	CNR1	CNR2	HSD11B1	PRKCG	PRKCE	PRKCH	METAP2	PTGS2	NOS2	PTGES	CYP19A1	HMGCR	ENPP2	PTPN1	PTPN2	SELP	LPAR3	LPAR6	LPAR2	LPAR1	TRPV1	LPAR5	LPAR4
	compound00009	M+H	C32H38O14	Sagittatosdie B	85.0289, 97.0287, 115.0392, 129.0546, 225.0753, 313.0704, 355.0804, 369.1330, 515.1904, 647.2324	647.233	647.234	8.38	POS	2.39754e+06	2.43618e+06	2.90908e+06	0.15915	0.163375	0.191634	0.171387	BVDGQVAUJNUPGW-JGSSSOFVSA-N	C1(O)=C(C/C=C(\C)/C)C2OC(C3C=CC(OC)=CC=3)=C(O[C@H]3[C@H](O[C@H]4[C@H](O)[C@@H](O)[C@H](O)CO4)[C@H](O)[C@@H](O)[C@H](C)O3)C(=O)C=2C(O)=C1	PDE5A	AKR1B1	CA7	CA12	CA4	NQO2	CA2	NOX4	NMUR2	ADRA2A	ADRA2C	ACHE	RPS6KA3	PTGS2	CD38
	compound00862	M-H2O-H	C20H20O6	desmethylxanthohumol j	119.0492, 266.0584, 267.0663, 337.1084	337.108	337.108	7.3	NEG	2.57738e+06	2.54548e+06	2.49178e+06	0.171088	0.170705	0.164145	0.168646	CVUMBCAEYKOWBS-VMPITWQZSA-N	CC(C)(C1CC2=C(O1)C=C(C(=C2O)C(=O)/C=C/C3=CC=C(C=C3)O)O)O
	compound00051	M+H-H2O, M+H	C6H13NO5	Manosamine	103.0389, 114.0552, 115.0393, 116.0710, 126.0550, 127.0391, 133.0283, 135.0439, 144.0655, 162.0761	162.076	162.076	0.78	POS	2.50133e+06	2.44198e+06	2.46628e+06	0.16604	0.163764	0.162465	0.16409	FZHXIRIBWMQPQF-UHFFFAOYSA-N	NC(C=O)C(O)C(O)C(O)CO	GRM3	GRM2	GRM8	GRM6	GRM1	SLC1A2	GRM4	CASP3	GRIK1	GRIK2	PYGB
	compound00065	M+H	C5H7NO3	Pyroglutamic acid	70.0658, 83.0609, 84.0449, 84.0813, 130.05	130.05	130.05	0.93	POS	2.43509e+06	2.4637e+06	2.42939e+06	0.161643	0.165221	0.160035	0.162299	ODHCTXKNWHHXJC-VKHMYHEASA-N	OC(=O)[C@@H]1CCC(=O)N1	ITGA2B	ACE	F2	LTA4H	EGLN3	REN	PLA2G2A	PLA2G5	SLC1A2	NR1H4	HCAR2	DPP4	XIAP	SLC5A1	DLG4	LAP3
	compound00802	M+NH4, M+Na, M+H-H2O	C26H36O11	javanicolide c	329.0652, 385.1275, 546.1983, 547.2096	547.215	547.215	5.07	POS	2.76084e+06	2.31729e+06	2.23879e+06	0.183266	0.155402	0.147479	0.162049	HGWAIHIPTWRNHL-QFWHAJIVSA-N	C[C@H]1[C@@H]2C[C@@H]3[C@@]45CO[C@@]([C@@H]4[C@H](C(=O)O3)OC(=O)C=C(C)C)([C@H]([C@@H]([C@@H]5[C@]2(C[C@H]([C@H]1O)O)C)O)O)C(=O)OC
	compound00820	M+NH4	C21H24O4	myricanene a	58.0658, 137.0597, 189.0909, 358.201	358.201	358.201	4.73	POS	2.41686e+06	2.48206e+06	2.38344e+06	0.160433	0.166452	0.157008	0.161298	DERKWAJDBPHDET-ARJAWSKDSA-N	COC1=C2C=C(CCC/C=C\CCC3=CC2=C(C=C3)O)C(=C1OC)O
	compound00058	M+H	C21H20O6	Isoicaritin	313.0703, 369.1333	369.133	369.133	8.48	POS	2.27599e+06	2.31611e+06	2.65242e+06	0.151082	0.155323	0.174727	0.160377	RJANATGWWPNKAL-UHFFFAOYSA-N	C1(OC)=C(C/C=C(/C)\C)C2OC(C3C=CC(O)=CC=3)=C(O)C(=O)C=2C(O)=C1	PDE5A	ABCB1	AKT1	CYP19A1	PTPN1	ABCG2	AKR1B1	PPARG	BACE1	ALOX15	HSD17B2	HSD17B1	ESR2	EGFR	ERBB2	HSP90B1	HSP90AA1	BCHE	ACHE	CYP1B1	GSK3B	ADORA1	MCL1	ALK	ALOX12	DHFR	HSP90AB1	ESR1	TYR	ABCC1	AHR
	compound00132	M+Na, M+K, M+NH4	C36H28O6	Neoprzewaquinone A	301.0834	579.178	579.178	11.2	POS	2.38205e+06	2.36145e+06	2.42306e+06	0.158122	0.158363	0.159618	0.158701	SXQCYGZVSVUMEL-LSCVHKIXSA-N	C=C1CCCc2c(ccc3c2C(=O)C(=O)c2c(C)coc2-3)/C(C)=C\CCc2c1ccc1c2C(=O)C(=O)c2c(C)coc2-1	CES1	EED SUZ12 EZH2	PTPN11	RBBP4 RBBP7 EED SUZ12 EZH2	TERT	AKR1B1	PTPN6	CES2	P2RX3	F10	OPRM1	OPRD1	OPRK1	CNR1	P2RY12	PDE10A	ALOX5AP	MAPK8	SLC6A9	EDNRA	MAPK10	CTSK	CTSS	SLC6A5	CTSL	SYK	PDE1A	CRHR1	AGTR2	EDNRB	DYRK1A
	compound00596	M+H-H2O	C11H10O5	Umckalin	115.0544, 131.0492, 143.0491, 149.0232, 159.044, 161.0597, 163.0389, 187.0389	205.05	205.05	4.6	POS	2.29408e+06	2.33922e+06	2.38967e+06	0.152283	0.156873	0.157418	0.155525	DVBPETFXQYSHLJ-UHFFFAOYSA-N	COC1=C(C(=CC2=C1C=CC(=O)O2)O)OC	CA7	CA1	CA12	CA9	CA13	CA14	CA6	CA5A	CA2	ALOX5	MAOA	CBR1	CA5B	CA4	KDR	HMGCR	CA3	APEX1	CISD1	KCNA3	PTGS2	GSR	DAO	AKR1C1	GSK3B	KCNMA1	XDH	SRD5A1	KCNA5	HDAC6	HDAC8
	compound00740	M+NH4, M+Na	C26H36O11	(?)-secoisolariciresinol4-o-β-d-glucopyranoside	137.0596, 163.0753, 177.091, 221.1172, 345.1694, 363.1807, 542.1971	547.215	547.216	4.8	POS	2.38245e+06	2.47763e+06	2.15058e+06	0.158149	0.166154	0.141668	0.155324	PCWPSOCJBMEHGK-UHFFFAOYSA-N	COC1=C(C=CC(=C1)CC(CO)C(CC2=CC(=C(C=C2)OC3C(C(C(C(O3)CO)O)O)O)OC)CO)O
	compound00711	M+FA-H	C41H66O13	candidoside a	603.3907, 765.4454, 811.4496	811.448	811.45	7.69	NEG	2.3228e+06	2.23954e+06	2.35097e+06	0.154189	0.150188	0.154869	0.153082	LSXHXTSHVXWZBG-UHFFFAOYSA-N	CC1(CCC2(C(C1)C3=CCC4C5(CCC(C(C5CCC4(C3(CC2O)C)C)(C)COC6C(C(C(O6)CO)O)O)OC7C(C(C(C(O7)CO)O)O)O)C)C=O)C
	compound00620	M+NH4	C52H78O20	TR-saponin A	436.1449, 437.3430, 455.3523, 532.1672, 568.1871, 698.4262, 716.4363, 878.4892, 908.4985, 1040.5516	1040.54	1040.54	6.76	POS	2.26161e+06	2.23451e+06	2.31637e+06	0.150127	0.149851	0.15259	0.150856	VXQCKKNUNHNYPF-KBZHBASMSA-N	COC(=O)C1(C)C(CCC2(C)C1CCC1(C)C2CC=C2C3CC(C)(C)C(OC(=O)C(\C)=C/C)C(OC(=O)C(\C)=C/C)C3(CO)C(O)C(O)C12C)OC1OC(C(O)C(OC2OCC(O)C(O)C2O)C1O)C(O)=O
	compound00672	M-H, 2M-H	C18H34O5	9,12,13-Todea	171.1019, 211.1336, 229.1442, 329.2331	329.233	329.233	7.37	NEG	2.31628e+06	2.19913e+06	2.26906e+06	0.153756	0.147478	0.149473	0.150236	MDIUMSLCYIJBQC-UHFFFAOYSA-N	O=C(O)CCCCCCCC(O)C=CC(O)C(O)CCCCC
	compound00271	M+NH4	C18H32O16	Melezitose	97.0288, 127.0391, 144.0656, 145.0495, 162.0760, 163.0600, 180.0866, 325.1126, 522.2111, 522.2183	522.203	522.203	0.86	POS	2.32477e+06	2.17649e+06	2.21331e+06	0.15432	0.14596	0.1458	0.148693	QWIZNVHXZXRPDR-WSCXOGSTSA-N	OC[C@H]1O[C@@](CO)(O[C@H]2O[C@H](CO)[C@@H](O)[C@H](O)[C@H]2O)[C@@H](O[C@H]2O[C@H](CO)[C@@H](O)[C@H](O)[C@H]2O)[C@@H]1O
	compound00671	M-H	C29H36O15	[(2R,3R,4S,5R,6R)-6-[2-(3,4-dihydroxyphenyl)ethoxy]-3,5-dihydroxy-4-[(2R,3S,4S,5S,6R)-3,4,5-trihydroxy-6-methyloxan-2-yl]oxyoxan-2-yl]methyl (E)-3-(3,4-dihydroxyphenyl)prop-2-enoate	113.0233, 161.0236, 623.1989	623.198	623.198	4.95	NEG	2.17665e+06	2.15905e+06	2.23887e+06	0.144487	0.144791	0.147485	0.145587	FNMHEHXNBNCPCI-YMZNFQJPSA-N	C[C@@H]1[C@H]([C@@H]([C@@H]([C@H](O1)O[C@H]2[C@@H]([C@H](O[C@H]([C@@H]2O)OCCC3=CC(=C(C=C3)O)O)COC(=O)/C=C/C4=CC(=C(C=C4)O)O)O)O)O)O
	compound00466	M-H, 2M-H	C18H24O2	3-Hydroxybakuchiol	188.0835, 271.1704	271.17	271.17	11.15	NEG	2.1433e+06	2.25378e+06	2.09176e+06	0.142273	0.151143	0.137794	0.143737	ZHKCOGVKHHAUBK-NCUBBLFSSA-N	C=C[C@@](C)(/C=C/c1ccc(O)c(O)c1)CCC=C(C)C
	compound00646	M-H2O-H	C52H84O23	Soyasaponin A5	323.0983, 687.4116, 1011.5182, 1057.5256	1057.52	1057.52	8.08	NEG	2.10892e+06	2.15083e+06	2.15902e+06	0.139991	0.144239	0.142224	0.142151	OJWHMUYCAOTQRN-UHFFFAOYSA-N	CC1(CC2C3=CCC4C5(CCC(C(C5CCC4(C3(CCC2(C(C1O)OC6C(C(C(CO6)O)OC7C(C(C(CO7)O)O)O)O)C)C)C)(C)CO)OC8C(C(C(C(O8)C(=O)O)O)O)OC9C(C(C(C(O9)CO)O)O)O)C)C
	compound00806	M+H-H2O, M+H	C21H20O6	Isoglycycoumarin	307.13, 351.1209	369.133	369.133	9.02	POS	2.0951e+06	2.14013e+06	2.16121e+06	0.139074	0.143521	0.142369	0.141655	PHHAXWBLJNBVNS-UHFFFAOYSA-N	C12OC(C)(C)CCC1=C(OC)C1C=C(C3C(O)=CC(O)=CC=3)C(=O)OC=1C=2	MAOB	ALDH2	PDE4D	DPP4	ODC1	HPGDS	CES1	CES2	ACHE	SCD	ERN1	MMP9	MMP1	MMP2	MET	HDAC3	GCGR	AURKA	TGFBR1	ACVR1	PTGS2	APP	ROCK1	GSK3B	ROCK2	PDE4A	PDE4B	PDE4C	TBXA2R	FNTA FNTB	IKBKE
	compound00819	M+H-H2O, M+H	C29H46O2	myrkolal	163.1481, 175.1483, 177.1638, 187.1482, 189.1638, 191.1793, 203.1794, 205.1588, 391.3364, 409.3462	409.346	409.346	6.53	POS	2.16756e+06	2.07368e+06	2.101e+06	0.143884	0.139065	0.138403	0.140451	RHBOPTJMQZOWFF-UHFFFAOYSA-N	CC1(CCC2(CC=C3C4CCC5C(C(CCC5(C4CCC3(C2C1)C)C)O)(C)C)C=O)C
	compound00428	M-H	C20H18O4	4-Hydroxylonchocarpin	119.0492, 201.055, 321.113	321.113	321.113	10.96	NEG	2.14153e+06	2.12682e+06	1.99538e+06	0.142156	0.142629	0.131445	0.138743	IQHPDUUSMBMDGN-WEVVVXLNSA-N	C1=CC(O)=CC=C1/C=C/C(=O)C1C(O)=C2C=CC(C)(C)OC2=CC=1	ODC1	MAPKAPK2	MAPKAPK5	PRKCD	NOS2	MAOB	ALOX5	PDPK1	PTPN1	CYP19A1	AKR1B1	KCNA3	CHRNA7	F10
	compound00652	M+H-H2O, M+H	C27H36O14	Sylvestroside III	151.0389, 161.0597, 177.0545, 179.0701, 193.0860, 195.0651, 211.0966, 213.0757, 423.1646, 585.2082	585.218	585.218	5.03	POS	2.30362e+06	1.95871e+06	1.93584e+06	0.152916	0.131355	0.127522	0.137264	IAXYZHODIUFGKB-CQWPOWKPSA-N	C[C@H]1[C@H](C[C@H]2[C@@H]1[C@@H](OC=C2C(=O)OC)O)OC(=O)C3=CO[C@H]([C@@H]([C@@H]3CC=O)C=C)O[C@H]4[C@@H]([C@H]([C@@H]([C@H](O4)CO)O)O)O	HSP90AA1	ADORA1	ADORA2A	ADORA2B	ADORA3	TACR2	SRD5A1	LGALS3	LGALS7	LGALS4	LGALS8	SLC29A1	SLC5A2	SLC5A1	PDE5A	MMP2	MME	ECE1	CA2	CA1	CA12	CA9	MAPK14	CSNK1D	LGALS9	CA14	CHIA	DRD4	IMPDH1	IMPDH2	MAP2K1
	compound00614	M-H, M+FA-H	C39H64O13	xilingsaponin A	59.0128, 71.0128, 101.0234, 577.3751, 739.429	785.433	785.434	9.68	NEG	1.95184e+06	1.98084e+06	2.03971e+06	0.129564	0.132839	0.134365	0.132256	MMTWXUQMLQGAPC-HRSJJQGESA-N	CC1CCC2(C(C3C(O2)CC4C3(CCC5C4CCC6C5(CCC(C6)OC7C(C(C(C(O7)CO)O)O)OC8C(C(C(C(O8)CO)O)O)O)C)C)C)OC1
	compound00599	M+H-H2O, M+H	C33H54O8	Sarsasaponin monoglucoside	85.0289, 147.1168, 255.2105, 273.2211, 417.3359, 579.3892	579.389	579.389	6.63	POS	1.9865e+06	1.89749e+06	2.08747e+06	0.131865	0.12725	0.137511	0.132208	ZNEIIZNXGCIAAL-UHFFFAOYSA-N	CC1C2C(CC3C4CCC5CC(CCC5(C)C4CCC23C)OC2OC(CO)C(O)C(O)C2O)OC11CCC(C)CO1	PSEN2 PSENEN NCSTN APH1A PSEN1 APH1B	HSP90AA1	VEGFA	FGF1	FGF2	HPSE	LGALS4	LGALS3	LGALS8	RORC	CDK1	DRD2	HTR2A	DRD3	IL2	HTR2B	ADRA2A	ADRA2C	ADRA2B	HTR2C	HTR1B	MAPK14	CYP2D6	DRD1	CNR1	ADRA1A	FAAH	TACR2	S1PR1	CNR2	VDR
	compound00006	M-H	C6H12O7	Gluconic acid	59.0127, 75.0077, 87.0077, 99.0077, 128.0343, 129.0183, 159.0292, 177.0398, 195.0503	195.051	195.05	0.87	NEG	1.94018e+06	1.99498e+06	1.83326e+06	0.12879	0.133787	0.120765	0.127781	RGHNJXZEOKUKBD-SQOUGZDYSA-N	OC[C@@H](O)[C@@H](O)[C@H](O)[C@@H](O)C(O)=O	CHRNA7	FDFT1	ACLY	PTGER2	PTGFR	NPC1L1	HMGCR	SLC22A6	FNTA FNTB	FABP4	PPARA	FABP3	FABP5	PPARD	HAO1	UGT2B7	FFAR1	FABP2	KDM2A	PHF8	NR1H4	KDM5C	G6PD	GPBAR1	EGLN1
	compound00788	M+H, M+Na	C25H26O5	Kuwanon S	267.0654, 279.0652, 305.0811, 321.112, 389.1743, 407.1856	407.185	407.185	10.25	POS	1.91385e+06	1.92477e+06	1.82086e+06	0.127042	0.129079	0.119948	0.125356	UXXAQCSTQAIKEM-FRKPEAEDSA-N	C1(O)=CC(O)=CC2OC(C3C=CC(O)=C(C/C=C(/CC/C=C(/C)\C)\C)C=3)=CC(=O)C1=2
	compound00059	M+FA-H, 2M-H, M-H	C27H30O11	Icariside I	352.0954, 367.1186, 529.1716	575.177	575.177	8.36	NEG	1.81631e+06	1.94388e+06	1.852e+06	0.120568	0.13036	0.122	0.124309	IYCPMVXIUPYNHI-WPKKLUCLSA-N	C1(O[C@H]2[C@H](O)[C@@H](O)[C@H](O)[C@@H](CO)O2)=C(C/C=C(\C)/C)C2OC(C3C=CC(OC)=CC=3)=C(O)C(=O)C=2C(O)=C1	PDE5A	IL2	NQO2	ADORA1	NOX4	CA7	CA12	CA4	AKR1B1	CA2	TNF	XDH	RPS6KA3
	compound00871	M-H	C31H36O14	Ikarisoside F	352.0952, 631.2038	631.203	631.203	7.14	NEG	1.79474e+06	1.90225e+06	1.84932e+06	0.119136	0.127569	0.121823	0.122843	ASPIQZXMZNLGRL-NPFMWIEOSA-N	C1(O)=C(C/C=C(/C)\C)C2OC(C3C=CC(O)=CC=3)=C(O[C@H]3[C@H](O[C@H]4[C@H](O)[C@@H](O)[C@H](O)CO4)[C@H](O)[C@@H](O)[C@H](C)O3)C(=O)C=2C(O)=C1	PDE5A	AKR1B1	RPS6KA3	NQO2	NMUR2	ADRA2A	ADRA2C	ACHE	CA7	CA12	CA4	NOX4	CA2	PTGS2	CD38
	compound00885	M+H-H2O, M+H	C19H22O3	Gravelliferone	183.0804, 253.1585, 257.1169, 281.1534, 298.2154, 299.1638	299.164	299.164	11.74	POS	1.8914e+06	1.66002e+06	1.92265e+06	0.125552	0.111324	0.126654	0.121177	HEPYYVMIJBDNIM-UHFFFAOYSA-N	CC(C)=CCC1=CC2=C(OC(=O)C(=C2)C(C)(C)C=C)C=C1O
	compound00630	M+H	C45H74O19	terrestrosin e	147.1167, 163.0602, 253.1949, 271.2055, 289.2161, 415.3201, 433.3309, 595.3835, 757.4361, 919.4937	919.49	919.49	5.78	POS	1.94541e+06	1.79401e+06	1.72403e+06	0.129137	0.12031	0.11357	0.121006	CGORMVKERVDQKF-UHFFFAOYSA-N	CC1C2C(CC3C4CCC5CC(OC6OC(CO)C(OC7OC(CO)C(O)C(O)C7OC7OC(CO)C(O)C(O)C7O)C(O)C6O)C(O)CC5(C)C4CCC23C)OC11CCC(C)CO1
	compound00625	M-H, M+FA-H	C39H64O13	Timosaponin A-III	101.0234, 577.3755, 739.4295	785.433	785.434	10.06	NEG	1.819e+06	1.87464e+06	1.72515e+06	0.120746	0.125717	0.113643	0.120036	MMTWXUQMLQGAPC-UHFFFAOYSA-N	CC1C2C(CC3C4CCC5CC(CCC5(C)C4CCC23C)OC2OC(CO)C(O)C(O)C2OC2OC(CO)C(O)C(O)C2O)OC11CCC(C)CO1	VEGFA	FGF1	FGF2	HPSE	CDK1	HSP90AA1	PSEN2 PSENEN NCSTN APH1A PSEN1 APH1B	RORC	HTR2B	ADRA2B	DRD1	CYP2D6	HTR6	DRD2	HTR2A	LGALS4	LGALS3	LGALS8	ADRA1A	ADRA1D	STAT3	DRD3	TRPV1	HTR2C	HTR1B	ADRA2A	ADRA2C	MCHR1	AGTR2	TYMS	S1PR3
	compound00893	M-H	C20H18O5	Glepidotin A	119.0489, 135.0442, 337.1081	337.108	337.108	9.38	NEG	1.77568e+06	1.87599e+06	1.75051e+06	0.117871	0.125808	0.115314	0.119664	WCSHKPNHOSDFGK-UHFFFAOYSA-N	C1C=C(C2=C(O)C(=O)C3C(O)=CC(O)=C(C/C=C(\C)/C)C=3O2)C=CC=1	ABCB1	PDE5A	AKT1	PTPN1	CYP19A1	ALOX15	ABCG2	BACE1	ESR2	ALK	HSD17B2	HSD17B1	HSP90B1	HSP90AA1	CDK1	HSP90AB1	XDH	CA7	CYP1B1	TYR	ABCC1	AHR	ESRRA	MCL1	ALOX12	CA12	EGFR	CA2	EGLN1	ESR1	EP300
	compound00777	M+H-H2O	C39H66O14	26-0-β-D-glucopyranosylfurostane-3(3β,26-diol-3-0-β-D-glucopyranoside	147.1168, 159.1169, 173.1325, 255.2105, 273.2211, 399.3254, 417.3358, 435.2739, 579.3890, 741.4421	741.442	741.442	6.63	POS	1.78266e+06	1.71663e+06	1.88144e+06	0.118334	0.115121	0.123939	0.119131	DJKIYSUAUHFEBC-UHFFFAOYSA-N	CC1C2C(CC3C2(CCC4C3CCC5C4(CCC(C5)OC6C(C(C(C(O6)CO)O)O)O)C)C)OC1(CCC(C)COC7C(C(C(C(O7)CO)O)O)O)O
	compound00130	M+H	C26H28O14	Vicenin 3	457.1106, 469.1125, 481.1133, 493.1120, 499.1225, 511.1238, 529.1335, 547.1447, 564.2112, 565.1521	565.155	565.155	4.52	POS	1.70117e+06	1.66132e+06	1.90023e+06	0.112925	0.111411	0.125177	0.116504	MMDUKUSNQNWVET-MCIQUCDDSA-N	C1(O)=C([C@H]2[C@H](O)[C@@H](O)[C@H](O)CO2)C2OC(C3C=CC(O)=CC=3)=CC(=O)C=2C(O)=C1[C@H]1[C@H](O)[C@@H](O)[C@H](O)[C@@H](CO)O1
	compound00090	M+NH4	C24H42O21	Isomaltotetraose	162.0759, 163.0600, 180.0945, 289.0916, 325.1125, 343.1233, 487.1655, 505.1750, 527.1542, 684.2686	684.256	684.256	0.93	POS	1.70702e+06	1.70966e+06	1.68455e+06	0.113313	0.114653	0.110969	0.112978	DFKPJBWUFOESDV-NGZVDTABSA-N	OC[C@H]([C@H]([C@@H]([C@H]1O)O)O)O[C@@H]1OC[C@H]([C@H]([C@@H]([C@H]2O)O)O)O[C@@H]2OC[C@H]([C@H]([C@@H]([C@H]3O)O)O)O[C@@H]3OC[C@H]([C@H]([C@@H]([C@H]4O)O)O)O[C@@H]4O
	compound00657	M+H-H2O, M+H	C36H58O9	prosapogenin cp2a	207.1738, 215.1798, 391.3357, 409.3470, 437.3408, 455.1707, 455.3512, 599.3915, 617.2261, 617.4039	635.415	635.415	6.53	POS	1.70415e+06	1.64819e+06	1.7045e+06	0.113123	0.110531	0.112283	0.111979	YVGKRXPSSLCPSA-UHFFFAOYSA-N	CC1(CCC2(CCC3(C(=CCC4C3(CCC5C4(CCC(C5(C)COC6C(C(C(C(O6)CO)O)O)O)O)C)C)C2C1)C)C(=O)O)C	BCL2L1	STAT3	IL2	PTPN1	HSD11B1	HSD11B2	PTAFR	AR	MMP9	RORC	F2	ATP1A1	DRD1	CYP2D6	HTR6	HTR1B	KMT5A
	compound00717	M+H	C20H20O5	bavachromanol	147.0441, 167.034, 203.0703, 221.0808, 323.1272, 341.1383	341.138	341.138	7.21	POS	1.59204e+06	1.58944e+06	1.64405e+06	0.105681	0.106591	0.108301	0.106858	UGEVDAKDRYGXKU-WEVVVXLNSA-N	C1=CC(O)=CC=C1/C=C/C(=O)C1C2OC(C)(C)C(O)CC=2C(O)=CC=1
	compound00077	M+FA-H, 2M-H, M-H	C16H24O9	8-epideoxyloganic acid	135.0805, 153.0911, 197.0816, 359.1346, 404.0704, 405.1218	359.135	359.135	4.76	NEG	1.38314e+06	1.50939e+06	1.50996e+06	0.0918138	0.101223	0.0994677	0.0975015	DSXFHNSGLYXPNG-SPLNBZCLSA-N	C[C@@H]1CC[C@@H]2C(C(=O)O)=CO[C@@H](O[C@@H]3O[C@H](CO)[C@@H](O)[C@H](O)[C@H]3O)C21
	compound00228	M+Na, M+K, M+NH4	C16H28O7	Rosiridin	299.0547, 355.1173, 355.1715	355.173	355.173	5.21	POS	1.47289e+06	1.52221e+06	1.39868e+06	0.0977714	0.102082	0.0921375	0.0973304	PBPYEEMQIFDGSQ-MIYBPCGNSA-N	OCC1OC(OCC=C(C)C(O)CC=C(C)C)C(O)C(O)C1O
	compound00003	M+FA-H	C53H86O23	Polygalasaponin F	113.0235, 125.0235, 179.0555, 221.0666, 485.1508, 603.3907, 765.4445, 1089.5505, 1135.564	1135.55	1135.56	6.15	NEG	1.43796e+06	1.46969e+06	1.43313e+06	0.0954528	0.0985606	0.0944065	0.09614	VRDCOPNSCZLBLD-JKVIPCSCSA-N	C[C@@H]1O[C@@H](O[C@H]2[C@H](OC(=O)[C@]34CCC(C)(C)C[C@H]3C3=CC[C@@H]5[C@@]6(C)C[C@H](O)[C@H](O[C@@H]7O[C@H](CO)[C@@H](O)[C@H](O)[C@H]7O)[C@@](C)(CO)[C@@H]6CC[C@@]5(C)[C@]3(C)CC4)O[C@H](CO)[C@@H](O)[C@@H]2O)[C@H](O)[C@H](O)[C@H]1O[C@@H]1OC[C@@H](O)[C@H](O)[C@H]1O
	compound00738	M+FA-H	C10H10O4	(E/Z)-ferulic acid	72.992, 91.0542, 133.0648, 149.0599, 163.0394, 177.0548, 239.0555	239.056	239.056	4.38	NEG	1.42383e+06	1.44177e+06	1.46097e+06	0.0945147	0.0966877	0.096241	0.0958144	KSEBMYQBYZTDHS-UHFFFAOYSA-N	O=C(O)C=CC1=CC=C(O)C(OC)=C1
	compound00081	M+FA-H	C19H30O8	Roseoside	89.0236, 101.0232, 153.0915, 161.0450, 179.0545, 223.1337, 311.0564, 385.1868, 431.0989, 431.1925	431.192	431.192	4.49	NEG	1.40406e+06	1.43856e+06	1.45595e+06	0.093202	0.0964728	0.0959101	0.095195	SWYRVCGNMNAFEK-MHXFFUGFSA-N	CC1=CC(=O)CC(C)(C)[C@@]1(O)/C=C/[C@@H](C)O[C@@H]1O[C@H](CO)[C@@H](O)[C@H](O)[C@H]1O
	compound00718	M+H	C12H24N4O7	Argininyl-fructosyl-glucose qt	70.0658, 319.161, 337.1714	337.172	337.172	0.86	POS	1.52721e+06	1.36468e+06	1.36903e+06	0.101377	0.0915184	0.0901841	0.09436	DLFIWFDONDYZKI-BSPPWYPYSA-N	C1[C@H]([C@H]([C@@H]([C@](O1)(CN[C@H](CCCN=C(N)N)C(=O)O)O)O)O)O
	compound00828	M+FA-H	C48H76O21	medicagenic acid 3-o-triglucoside	112.9846, 919.4925, 987.4803, 1033.4934	1033.49	1033.49	5.45	NEG	1.34115e+06	1.41338e+06	1.45981e+06	0.0890262	0.094784	0.0961645	0.0933249	HIZNXZVTIKIPSM-NGVQALMWSA-N	CC1(CCC2(CCC3(C(=CCC4C3(CCC5C4(CC(C(C5(C)C(=O)O)OC6C(C(C(C(O6)CO)O)OC7C(C(C(C(O7)COC8C(C(C(C(O8)CO)O)O)O)O)O)O)O)O)C)C)C2C1)C)C(=O)O)C
	compound00728	M+Na	C20H26O7	13,14-epoxide 9,11,12-hydroxytriptolide	323.1277, 401.1571	401.157	401.158	5.07	POS	1.52026e+06	1.34011e+06	1.30603e+06	0.100915	0.0898702	0.0860344	0.0922734	FMCYKVIHEKZEQY-UHFFFAOYSA-N	CC(C)C12C(C(C3(C4(CCC5=C(C4CC6C3(C1O2)O6)COC5=O)C)O)O)O
	compound00715	M-H	C20H16O6	Bavacoumestan B	281.0454, 292.0357, 351.0873	351.087	351.087	8.01	NEG	1.42867e+06	1.35354e+06	1.36276e+06	0.0948359	0.0907712	0.0897715	0.0917928	PUGPPUXRVZRDGR-UHFFFAOYSA-N	C1(O)=CC2OC(=O)C3C4C=C5CC(C(O)(C)C)OC5=CC=4OC=3C=2C=C1
	compound00858	M+H	C37H46O19	Epimedoside E	73.0290, 85.0289, 97.0288, 115.0392, 129.0546, 299.0549, 355.1173, 517.1700, 663.2280, 795.2657	795.271	795.271	5.14	POS	1.53673e+06	1.29024e+06	1.31645e+06	0.102009	0.0865262	0.0867208	0.0917519	XDBZJWHRPCMWOO-CLLDRPRKSA-N	CC1C(C(C(C(O1)OC2=C(OC3=C(C2=O)C(=CC(=C3CC=C(C)C)OC4C(C(C(C(O4)CO)O)O)O)O)C5=CC=C(C=C5)O)OC6C(C(C(CO6)O)O)O)O)O
	compound00874	M+Na	C48H76O19	hydrocotyloside ii	347.0948, 979.487	979.487	979.488	7.29	POS	1.31548e+06	1.3497e+06	1.39061e+06	0.0873221	0.0905135	0.0916055	0.0898137	AIAOQTBKFWFIJZ-DBXTYQKRSA-N	CC(C)C(=O)O[C@H]1[C@@H]([C@]2([C@@H](CC1(C)C)C3=CC[C@@H]4[C@]5(CC[C@@H](C([C@@H]5CC[C@]4([C@@]3([C@H]([C@H]2O)O)C)C)(C)C)O[C@H]6[C@@H]([C@H]([C@@H]([C@H](O6)C(=O)O)O)O)O[C@H]7[C@@H]([C@H]([C@@H]([C@H](O7)CO)O)O)O)C)CO)OC(=O)C
	compound00114	M+NH4, M+K, M+Na, M+H	C19H22O4	Neocryptotanshinone	201.0907, 215.1064, 253.1583, 315.1587, 331.1855	315.159	315.159	10.43	POS	1.35501e+06	1.34571e+06	1.3052e+06	0.0899463	0.090246	0.0859791	0.0887238	LGZFJHSOBYVDLA-JTQLQIEISA-N	C[C@@H](CO)C1=C(O)c2ccc3c(c2C(=O)C1=O)CCCC3(C)C
	compound00836	M+H-H2O, M+H	C11H16O5	loganetin	137.0598, 151.0753, 161.0596, 165.0907, 179.0703, 191.0703, 193.0856, 197.0811, 209.0809, 211.0964	229.107	229.107	4.38	POS	1.25223e+06	1.33475e+06	1.38181e+06	0.0831239	0.0895113	0.091026	0.0878871	XWOHZIIPBYAMJX-KHBMLBSESA-N	C[C@H]1[C@H](C[C@H]2[C@@H]1[C@@H](OC=C2C(=O)OC)O)O
	compound00817	M-H2O-H	C33H42O19	Narirutin 4'-glucoside	159.0442, 203.0344, 365.0877	723.214	723.215	4.55	NEG	1.3036e+06	1.3722e+06	1.24785e+06	0.0865336	0.0920226	0.0822013	0.0869192	KQUWJUNIYQVHCG-UHFFFAOYSA-N	CC1OC(OCC2OC(OC3=CC4=C(C(=O)CC(O4)C4=CC=C(OC5OC(CO)C(O)C(O)C5O)C=C4)C(O)=C3)C(O)C(O)C2O)C(O)C(O)C1O
	compound00879	M+H-H2O	C27H32O11	hemislienoside	71.0498, 85.029, 313.0705, 355.0808, 369.1331, 405.0965, 423.1068, 479.1699, 497.1807, 515.1909	515.191	515.191	8.5	POS	1.22358e+06	1.26145e+06	1.40726e+06	0.0812218	0.0845953	0.0927028	0.0861733	LRBGFMPMOJKXAX-UHFFFAOYSA-N	COC1=C(C=C(C=C1)CC2COC(=O)C2=CC3=CC(=C(C=C3)OC4C(C(C(C(O4)CO)O)O)O)OC)OC
	compound00759	M+NH4	C19H18O4	3α-hydroxytanshinone iia	145.0653, 151.0753, 189.0911, 251.0709, 252.1151, 265.0861, 283.0967, 283.1328, 285.1500, 328.1542	328.154	328.155	4.14	POS	1.25262e+06	1.30016e+06	1.30054e+06	0.0831494	0.0871916	0.0856727	0.0853379	PTDUBPDLRWKSBQ-UHFFFAOYSA-N	CC1=COC2=C1C(=O)C(=O)C3=C2C=CC4=C3CCC(C4(C)C)O
	compound00024	M+H	C5H9NO2	L-Proline	70.0657, 116.0708	116.071	116.071	0.9	POS	1.22845e+06	1.29494e+06	1.24665e+06	0.0815454	0.0868412	0.0821228	0.0835031	ONIBWKKTOPOVIA-BYPYZUCNSA-N	OC(=O)[C@@H]1CCCN1
	compound00880	M+H-H2O	C22H24O7	Hemiariensin	263.1063, 291.1012, 323.1273, 383.1505	383.149	383.149	5.1	POS	1.28599e+06	1.21324e+06	1.22811e+06	0.085365	0.081362	0.0809012	0.0825427	ZSECDNBADLTTJC-UHFFFAOYSA-N	CC(=O)OCC(CC1=CC2=C(OCO2)C=C1)C(CO)CC1=CC2=C(OCO2)C=C1
	compound00455	M+H	C20H28O2	Triptonoterpene methyl ether	301.1786, 301.2153	301.216	301.216	10.91	POS	1.25549e+06	1.22255e+06	1.22971e+06	0.0833402	0.0819866	0.0810063	0.082111	WENIWZBFJBCNNG-OXJNMPFZSA-N	CC(C)c1ccc2c(c1O)CC[C@H]1C(C)(C)C(=O)CC[C@]21C
	compound00651	M+Na, M+K, M+H	C25H26O6	sanggenol N	445.162	445.162	445.162	7.84	POS	1.23107e+06	1.22192e+06	1.24286e+06	0.0817194	0.0819441	0.0818728	0.0818454	MKFGDBFFGQCOGU-FQEVSTJZSA-N	C1(O)=CC2O[C@H](C3C=C(C/C=C(\C)/C)C4OC(C)(C)C=CC=4C=3O)CC(=O)C=2C(O)=C1
	compound00680	M+H	C20H18O6	6-Prenylluteolin	299.055, 355.1173	355.118	355.118	7.52	POS	1.20301e+06	1.2673e+06	1.12949e+06	0.0798567	0.0849879	0.0744044	0.0797497	AFJYQKPCJLMHCC-UHFFFAOYSA-N	C12C(=O)C=C(C3C=CC(O)=C(O)C=3)OC=1C=C(O)C(C/C=C(\C)/C)=C2O
	compound00092	M+H, M+Na	C27H30O14	Kaempferitrin	71.0497, 85.0289, 129.0548, 287.0548, 433.1127, 578.2283	579.171	579.171	4.84	POS	1.2241e+06	1.2174e+06	1.15847e+06	0.0812567	0.0816411	0.0763139	0.0797372	PUPKKEQDLNREIM-NZOUPAKWSA-N	C[C@@H]1O[C@@H](Oc2cc(O)c3c(=O)c(O[C@@H]4O[C@@H](C)[C@H](O)[C@@H](O)[C@H]4O)c(-c4ccc(O)cc4)oc3c2)[C@@H](O)[C@H](O)[C@H]1O
	compound00436	M+H	C19H23NO4	14-Episinomenine	58.0659, 107.0497, 192.1016, 284.1363, 329.1938, 330.1666	330.17	330.17	4.6	POS	1.18313e+06	1.1602e+06	1.23455e+06	0.0785367	0.0778054	0.0813257	0.0792226	INYYVPJSBIVGPH-WTOJCKNJSA-N	CN1CC[C@@]23CC(=O)C(=C[C@H]2[C@@H]1CC4=C3C(=C(C=C4)OC)O)OC
	compound00658	M+FA-H	C48H76O19	sandosaponin b	323.0983, 603.3907, 631.3867, 927.4969, 955.4912, 1001.4988	1001.5	1001.5	7.3	NEG	1.15481e+06	1.22205e+06	1.17175e+06	0.0766567	0.0819531	0.0771887	0.0785995	WIHKYILMSPQBIM-BKQVBUAGSA-N	CC1(CC2C3=CCC4C5(CCC(C(C5CCC4(C3(CCC2(C(C1)O)C)C)C)(C)C=O)OC6C(C(C(C(O6)C(=O)O)O)O)OC7C(C(C(C(O7)CO)O)O)OC8C(C(C(C(O8)CO)O)O)O)C)C
	compound00149	M+H-H2O	C30H48O3	Oleanolic Acid	149.1321, 163.1484, 189.1635, 191.1793, 203.1795, 205.1950, 217.1949, 249.1848, 393.3516, 439.3586	439.357	439.357	12.63	POS	1.22999e+06	1.17178e+06	1.09138e+06	0.0816472	0.0785818	0.0718941	0.0773744	MIJYXULNPSFWEK-GTOFXWBISA-N	[C@@]12([C@]3(C)CC[C@]4(C(=O)O)[C@@]([H])(CC(C)(C)CC4)C3=CC[C@]1([H])[C@]1(C)[C@]([H])(C(C)(C)[C@@H](O)CC1)CC2)C
	compound00080	M-H, M+FA-H	C33H48O19	Sylvestroside I	209.0820, 227.0922, 227.3681, 302.8721, 357.1183, 375.1290, 459.1514, 485.1652, 585.2188, 747.2733	793.277	793.278	4.85	NEG	1.05946e+06	1.19019e+06	1.20041e+06	0.0703274	0.0798163	0.0790762	0.0764066	VSNATUGVSVGFFN-RXSNYNEVSA-N	C=C[C@H]1[C@H](O[C@@H]2O[C@H](CO)[C@@H](O)[C@H](O)[C@H]2O)OC=C(C(=O)O[C@H]2C[C@@H]3C(C(=O)OC)=CO[C@@H](O[C@@H]4O[C@H](CO)[C@@H](O)[C@H](O)[C@H]4O)[C@@H]3[C@H]2C)[C@H]1CCO
	compound00159	M+H	C30H48O4	Maslinic acid	427.3536, 427.3598, 437.3403, 455.3516, 472.3478, 472.6800, 473.1815, 473.2677, 473.3579, 473.3652	473.363	473.363	11.2	POS	1.14106e+06	1.08385e+06	1.21363e+06	0.0757442	0.0726852	0.0799474	0.0761256	MDZKJHQSJHYOHJ-LLICELPBSA-N	CC1([C@@H](O)[C@@H](C[C@]2(C)[C@]3(CC=C4[C@]5([H])CC(C)(CC[C@]5(C(=O)O)CC[C@]4([C@]3(C)CC[C@@]12[H])C)C)[H])O)C
	compound00882	M+H	C40H64O12	hederagenin-3-o-β-d-xyl(1→3)-α-l-arabino-pyranoside	215.1796, 391.3357, 397.3091, 409.3465, 425.3414, 437.3412, 455.3520, 587.3948, 605.4060, 737.4471	737.447	737.447	6.53	POS	1.12675e+06	1.11362e+06	1.16635e+06	0.0747941	0.0746817	0.076833	0.0754363	SHGCFQDGGXDIFG-UHFFFAOYSA-N	CC1(CCC2(CCC3(C(=CCC4C3(CCC5C4(CCC(C5(C)CO)OC6C(C(C(CO6)O)OC7C(C(C(CO7)O)O)O)O)C)C)C2C1)C)C(=O)O)C
	compound00476	M+H	C7H7NO2	Trigonelline	94.0656, 138.0549	138.055	138.055	0.88	POS	1.13896e+06	1.13452e+06	1.13007e+06	0.0756051	0.076083	0.0744429	0.075377	WWNNZCOKKKDOPX-UHFFFAOYSA-N	C[N+]1=CC=CC(=C1)C([O-])=O
	compound00033	M+Na, M+K, M+H	C25H26N2O3	TMC-58B	425.1833	425.184	425.183	8.58	POS	1.00241e+06	1.05035e+06	1.0306e+06	0.0665407	0.0704384	0.0678903	0.0682898	KSVKECXWDNCRTM-GOTSBHOMSA-N	OC(=NC(C(O)=NC(CO)CC=1C=CC=CC1)CC=2C=CC=CC2)C=3C=CC=CC3
	compound00647	M+H, M+Na	C20H18O5	Rac-Glyceollin I	283.0599, 339.1225	339.123	339.123	8.03	POS	989176	984984	995622	0.0656621	0.066055	0.0655861	0.0657677	YIFYYPKWOQSCRI-UHFFFAOYSA-N	CC1(C)OC2=C(C=C1)C1=C(C=C2)C2OC3=C(C=CC(O)=C3)C2(O)CO1
	compound00586	M+H	C7H13NO2	Stachydrine	84.0813, 144.1019	144.102	144.102	0.92	POS	996481	982458	966647	0.066147	0.0658856	0.0636774	0.0652366	CMUNUTVVOOHQPW-LURJTMIESA-N	C[N+]1(C)CCC[C@H]1C([O-])=O
	compound00029	M-H	C18H32O16	Manninotriose	101.0235, 113.0234, 119.0340, 161.0450, 179.0554, 221.0664, 341.1090, 383.1199, 443.1404, 503.1618	503.162	503.162	0.81	NEG	992393	988503	933088	0.0658756	0.066291	0.0614667	0.0645445	FZWBNHMXJMCXLU-YRBKNLIBSA-N	O=C[C@H](O)[C@@H](O)[C@H](O)[C@H](O)CO[C@H]1O[C@H](CO[C@H]2O[C@H](CO)[C@H](O)[C@H](O)[C@H]2O)[C@H](O)[C@H](O)[C@H]1O
	compound00404	M+H, M+Na	C41H66O12	alpha-Hederin	391.3361, 397.3076, 409.3455, 425.3398, 437.3410, 455.3516, 583.3959, 601.4072, 619.4218, 751.4639	773.445	773.445	9.5	POS	932431	960388	935811	0.0618953	0.0644055	0.0616461	0.062649	KEOITPILCOILGM-QADVGOFBSA-N	C[C@@H]1O[C@@H](O[C@H]2[C@H](O[C@H]3CC[C@@]4(C)[C@@H]5CC=C6[C@@H]7CC(C)(C)CC[C@]7(C(=O)O)CC[C@@]6(C)[C@@]5(C)CC[C@H]4[C@]3(C)CO)OC[C@H](O)[C@@H]2O)[C@H](O)[C@H](O)[C@H]1O
	compound00138	M+H, M+Na, M+H-H2O	C15H21NO7	N-(1-Deoxy-1-fructosyl)phenylalanine	98.9846, 120.0811, 132.0809, 166.0863, 178.0865, 264.1234, 292.118, 310.1281, 328.1003, 328.1429	328.139	328.139	2.37	POS	923600	918809	924102	0.0613091	0.0616172	0.0608747	0.061267	FAVRCIXPIVJIPN-VJDSNFAGSA-N	OC[C@H]1OC(O)(CN[C@@H](CC2=CC=CC=C2)C(O)=O)[C@@H](O)[C@@H]1O
	compound00654	M+Na	C31H42O15	symplolignanoside a	367.1186, 369.1333, 385.1283, 409.1278, 427.1382, 477.1552, 495.1661, 513.1768, 531.1858, 677.2387	677.242	677.244	7.04	POS	910605	911013	907391	0.0604465	0.0610944	0.0597739	0.0604383	YANPGYISOSSGOP-SMEMDYFXSA-N	COC1=CC(=CC2=C1O[C@H]([C@@H]2CO)C3=CC(=C(C=C3)O[C@H]4[C@@H]([C@H]([C@@H]([C@H](O4)CO[C@H]5[C@@H]([C@](CO5)(CO)O)O)O)O)O)OC)CCCO
	compound00133	M+H-H2O, M+H	C18H24O2	Delta3,2-Hydroxylbakuchiol	109.1016, 133.0649, 135.1165, 147.0803, 159.0804, 171.0804, 173.0960, 185.0959, 199.1118, 255.1744	255.174	255.174	9.82	POS	834265	773004	1.11073e+06	0.055379	0.0518392	0.0731689	0.060129	KGYDEXUROYEYFL-UHFFFAOYSA-N	C=CC(C)(C=Cc1ccc(O)cc1)CC=CC(C)(C)O
	compound00275	M+H, M+Na	C21H22O5	Notopterol	69.0705, 107.0494, 163.0389, 219.1017, 240.0779, 261.1123, 269.0805, 309.1482, 337.1429, 355.1534	355.154	355.154	10.18	POS	864028	919619	884410	0.0573547	0.0616715	0.0582601	0.0590954	BKIACVAZUKISOR-MKMNVTDBSA-N	CC(=CC(CC(=CCOC1=C2C=CC(=O)OC2=CC3=C1C=CO3)C)O)C
	compound00057	M+H	C48H78O18	Soyasaponin Bb	423.3619, 441.3724, 581.3851, 599.3934, 605.4399, 617.4037, 635.4159, 781.4739, 797.4681, 943.5259	943.526	943.526	8.41	POS	811454	804834	944264	0.0538648	0.0539737	0.0622029	0.0566805	PTDAHAWQAGSZDD-IOVCITQVSA-N	[H][C@@]1(O[C@@H]2[C@@H](O)[C@@H](O)[C@@H](CO)O[C@@]2([H])O[C@@H]2[C@@H](O)[C@H](O)[C@H](O[C@@]2([H])O[C@H]2CC[C@@]3(C)[C@@]([H])(CC[C@]4(C)[C@]3([H])CC=C3[C@]5([H])CC(C)(C)C[C@@H](O)[C@]5(C)CC[C@@]43C)[C@@]2(C)CO)C(O)=O)O[C@@H](C)[C@H](O)[C@@H](O)[C@H]1O
	compound00141	M-H, M+FA-H	C26H36O11	Secoisolariciresinol monoglucoside	331.1546, 361.1657, 450.1172, 523.2185	569.224	569.224	4.79	NEG	796954	880217	857401	0.0529023	0.0590291	0.0564809	0.0561374	DRLPXFRWJUZTMG-DNABOVRESA-N	COc1cc(C[C@@H](CO)[C@H](CO[C@@H]2O[C@H](CO)[C@@H](O)[C@H](O)[C@H]2O)Cc2ccc(O)c(OC)c2)ccc1O
	compound00541	M+H, M+Na	C15H10O4	Daidzein	255.0649	255.065	255.065	5.88	POS	856207	829365	848291	0.0568355	0.0556189	0.0558807	0.0561117	ZQSIJRDFPHDXIC-UHFFFAOYSA-N	C1(O)=CC2OC=C(C3C=CC(O)=CC=3)C(=O)C=2C=C1
	compound00050	M-H	C47H76O17	Macranthoside A	471.3485, 911.5021	911.501	911.502	9.06	NEG	767961	866018	868836	0.0509777	0.0580769	0.0572342	0.0554296	AMXYFWUYMQOLRN-VSLJUTLUSA-N	C[C@@H]1O[C@@H](OC2[C@H](O[C@H]3CC[C@@]4(C)[C@@H](CC[C@]5(C)[C@@H]4CC=C4[C@@H]6CC(C)(C)CC[C@@]6(C(=O)O)CC[C@]45C)[C@]3(C)CO)OC[C@H](O)[C@@H]2O)[C@H](O)[C@H](O[C@@H]2O[C@H](CO)[C@@H](O)[C@H](O)[C@H]2O)[C@H]1O
	compound00892	M+H	C20H20O5	Glepidotin B	149.0233, 167.0338, 205.0857, 285.0754, 341.1377	341.138	341.138	9.88	POS	798555	791493	896944	0.0530086	0.0530791	0.0590858	0.0550578	ATJOIGKHVRPLSM-RBUKOAKNSA-N	CC(=CCC1=C2C(=C(C=C1O)O)C(=O)C(C(O2)C3=CC=CC=C3)O)C
	compound00710	M-H2O-H	C20H20O9	Cassiaside A	112.9846, 267.0302, 281.0456, 297.0404, 309.0412, 385.0928	385.093	385.093	5.71	NEG	820540	838198	815447	0.0544679	0.0562112	0.0537172	0.0547988	SBVZTBIAKFTNIJ-UHFFFAOYSA-N	CC1=CC(=O)C2=C(O1)C=C1C=CC=C(OC3OC(CO)C(O)C(O)C3O)C1=C2O
	compound00001	M+H	C10H13N5O4	Adenosine	136.0618, 268.1036	268.104	268.104	1.31	POS	834762	778883	804922	0.055412	0.0522334	0.0530238	0.0535564	OIRDTQYFTABQOQ-KQYNXXCUSA-N	NC1=C2N=CN([C@@H]3O[C@H](CO)[C@@H](O)[C@H]3O)C2=NC=N1
	compound00593	M+FA-H	C17H28O	Sterol	235.1693, 275.2016, 293.2119	293.212	293.212	10.47	NEG	788879	789213	826033	0.0523662	0.0529262	0.0544145	0.0532357	FPXSXMFOYWRHDX-UHFFFAOYSA-N	OC1CCC2C(CCC3C4CCCC4CCC23)C1
	compound00061	M-H	C21H20O6	Icaritin	297.0403, 309.0403, 352.0951, 367.1185	367.119	367.118	10.85	NEG	793343	773409	830897	0.0526626	0.0518664	0.0547349	0.053088	TUUXBSASAQJECY-UHFFFAOYSA-N	CC(=CCC1=C2C(=C(C=C1O)O)C(=O)C(=C(O2)C3=CC=C(C=C3)OC)O)C
	compound00713	M+Na	C21H36O10	borneol-2-o-α-l-arabinofuranosyl(1→6)-β-d-glucopyranoside	333.0787, 471.219	471.22	471.22	5.98	POS	815856	768669	807488	0.054157	0.0515485	0.0531928	0.0529661	NOLFJMLEEXBWCV-UHFFFAOYSA-N	CC(=CCCC(C)(C=C)OC1C(C(C(C(O1)COC2C(C(C(O2)CO)O)O)O)O)O)C
	compound00779	M+H	C12H23NO9	2-O-a-D-Galactopyranosyl-1-deoxynojirimycin	145.0494, 146.0811, 158.0811, 242.1026, 272.1129, 290.1230, 307.1235, 308.1351, 325.1380, 326.1407	326.145	326.144	0.86	POS	832686	764623	781426	0.0552742	0.0512772	0.0514761	0.0526758	CQLSQWAVFSEMIE-UHFFFAOYSA-N	OCC1NCC(OC2OC(CO)C(O)C(O)C2O)C(O)C1O
	compound00532	M+H	C53H86O22	Dipsacoside B	599.3963, 619.4191, 635.4099, 749.4399, 767.4559, 781.4777, 913.5052, 929.5138, 1075.3180, 1075.5363	1075.57	1075.57	6.37	POS	791475	743272	780666	0.0525386	0.0498453	0.051426	0.0512699	GFPLPBCJRRNZHM-ICUGHKHQSA-N	C[C@@H]1O[C@@H](O[C@H]2[C@H](O[C@H]3CC[C@@]4(C)[C@@H](CC[C@]5(C)[C@@H]4CC=C4[C@@H]6CC(C)(C)CC[C@]6(C(=O)O[C@@H]6O[C@H](CO[C@@H]7O[C@H](CO)[C@@H](O)[C@H](O)[C@H]7O)[C@@H](O)[C@H](O)[C@H]6O)CC[C@]45C)[C@]3(C)CO)OC[C@H](O)[C@@H]2O)[C@H](O)[C@H](O)[C@H]1O
	compound00018	M+H	C6H14N4O2	L-Arginine	60.0563, 70.0658, 112.076, 112.087, 114.0552, 116.0708, 128.0708, 130.0973, 158.0924, 175.119	175.119	175.119	0.78	POS	770244	746120	769173	0.0511292	0.0500363	0.0506689	0.0506115	ODKSFYDXXFIFQN-BYPYZUCNSA-N	N[C@@H](CCCNC(N)=N)C(O)=O
	compound00809	M+FA-H	C24H26O14	limocitrol-beta-d-glucoside	301.0354, 331.0457, 463.0875, 493.099, 583.1304	583.13	583.13	3.95	NEG	718017	740521	750798	0.0476624	0.0496608	0.0494584	0.0489272	PRBUAZIWXABBBW-UHFFFAOYSA-N	COC1=C(O)C=CC(=C1)C1=C(OC2OC(CO)C(O)C(O)C2O)C(=O)C2=C(O)C(OC)=C(O)C(OC)=C2O1
	compound00071	M+H	C19H23NO3	Armepavine	107.0495, 283.1327, 314.1748	314.175	314.175	4.68	POS	708277	740121	716290	0.0470158	0.049634	0.0471853	0.047945	ZBKFZIUKXTWQTP-QGZVFWFLSA-N	CN1CCC2=CC(=C(C=C2C1CC3=CC=C(C=C3)O)OC)OC
	compound00772	M+Na	C30H40O16	3'-o-β-d-glucopyranosylsyringopicroside	71.0498, 85.0289, 299.0548, 315.0496, 355.1172, 371.1124, 517.1699, 533.1648, 679.2242	679.221	679.223	5.05	POS	800933	679853	682523	0.0531664	0.0455923	0.0449609	0.0479065	RGCSBJLISZZYGL-UHFFFAOYSA-N	CC1C2C(CC1=O)C(=COC2OC3C(C(C(C(O3)CO)O)OC4C(C(C(C(O4)CO)O)O)O)O)C(=O)OCCC5=CC=C(C=C5)O
	compound00735	M+FA-H	C6H10O6	1,4-D-Gulonolactone	71.0128, 85.0284, 101.0235, 111.0077, 129.0183, 136.9847, 147.0291, 154.9953, 205.0350, 223.0457	223.046	223.045	0.93	NEG	705662	741465	688670	0.0468422	0.0497241	0.0453658	0.0473107	SXZYCXMUPBBULW-UHFFFAOYSA-N	OCC(O)C1OC(=O)C(O)C1O
	compound00873	M+FA-H	C18H26O10	icariside f2	61.9873, 71.0128, 89.0233, 101.0234, 161.0448, 269.1031, 401.1451, 447.1464	447.151	447.151	4.38	NEG	917140	620480	591637	0.0608803	0.0416106	0.0389738	0.0471549	NJMQSVWMCODQIP-UHFFFAOYSA-N	OCC1(O)COC(OCC2OC(OCC=3C=CC=CC3)C(O)C(O)C2O)C1O
	compound00043	M+H, M+Na	C21H20O11	Astragalin	287.0547, 449.112	449.108	449.108	5.08	POS	762999	677085	683407	0.0506483	0.0454067	0.0450191	0.0470247	JPUKWEQWGBDDQB-QSOFNFLRSA-N	C1(O)=CC2OC(C3C=CC(O)=CC=3)=C(O[C@H]3[C@H](O)[C@@H](O)[C@H](O)[C@@H](CO)O3)C(=O)C=2C(O)=C1
	compound00031	M-H, M+FA-H	C30H52O26	Maltopentaose	89.0235, 101.0234, 179.0559, 383.1203, 827.2678	873.273	873.274	0.78	NEG	722362	659801	725537	0.0479508	0.0442476	0.0477944	0.0466642	FJCUPROCOFFUSR-GMMZZHHDSA-N	O=C[C@H](O)[C@@H](O)[C@H](O[C@H]1O[C@H](CO)[C@@H](O[C@H]2O[C@H](CO)[C@@H](O[C@H]3O[C@H](CO)[C@@H](O[C@H]4O[C@H](CO)[C@@H](O)[C@H](O)[C@H]4O)[C@H](O)[C@H]3O)[C@H](O)[C@H]2O)[C@H](O)[C@H]1O)[C@H](O)CO
	compound00019	M+H	C20H18O6	Glycyrrhisoflavone	299.0549, 355.117	355.118	355.118	9.43	POS	688036	693127	692210	0.0456723	0.0464825	0.045599	0.0459179	JOQWUUJQWPZLAT-UHFFFAOYSA-N	CC(C)=CCc1cc(-c2coc3cc(O)cc(O)c3c2=O)cc(O)c1O
	compound00137	M-H2O-H, M-H	C7H11NO5	N-Acetyl-L-glutamic acid	70.0288, 125.0234, 128.0342, 169.0133, 170.0453	188.056	188.056	1.28	NEG	661231	703564	692821	0.0438929	0.0471824	0.0456392	0.0455715	RFMMMVDNIPUKGG-YFKPBYRVSA-N	CC(=O)N[C@@H](CCC(O)=O)C(O)=O
	compound00673	M+H	C27H44O3	9,10-Secocholesta-5,7,10-triene-3,24,25-triol	81.0705, 253.195, 271.2054, 417.3358	417.336	417.336	9.68	POS	659816	697867	684727	0.043799	0.0468004	0.045106	0.0452351	FCKJYANJHNLEEP-UHFFFAOYSA-N	CC(CCC(O)C(C)(C)O)C1CCC2C(CCCC12C)=CC=C1CC(O)CCC1=C
	compound00023	M-H	C21H20O12	7-[(beta-D-Glucopyranosyl)oxy]-3',4',5,8-tetrahydroxyflavone	271.0248, 300.0273, 301.0349, 463.088	463.088	463.088	4.85	NEG	665963	690222	683192	0.044207	0.0462877	0.0450049	0.0451665	BIPHTXZNUUXTIC-GHNMMOQISA-N	C1(O[C@H]2[C@H](O)[C@@H](O)[C@H](O)[C@@H](CO)O2)=C(O)C2OC(C3C=C(O)C(O)=CC=3)=CC(=O)C=2C(O)=C1
	compound00795	M-H	C20H30O13	kelampayoside A	101.0234, 125.0235, 131.0343, 137.0600, 149.0445, 179.0344, 233.0661, 293.0877, 431.1559, 477.1609	477.161	477.161	3.67	NEG	676456	663311	691479	0.0449036	0.0444829	0.0455508	0.0449791	CKGKQISENBKOCA-FHXQZXMCSA-N	COC1=CC(O[C@@H]2O[C@H](CO[C@@H]3OC[C@](O)(CO)[C@H]3O)[C@@H](O)[C@H](O)[C@H]2O)=CC(OC)=C1OC
	compound00854	M+H-H2O	C27H34O12	Eucommin A	71.0498, 85.0289, 313.0704, 369.1331, 387.1433, 532.3572, 533.2006	533.202	533.202	6.55	POS	683135	649161	690923	0.0453469	0.043534	0.0455142	0.0447984	GLGVEKKQPFRBAS-UOVCOODASA-N	COC1=CC(=CC(=C1OC2C(C(C(C(O2)CO)O)O)O)OC)C3C4COC(C4CO3)C5=CC(=C(C=C5)O)OC
	compound00685	M+NH4	C18H16O4	6-Hmpec	58.0659, 107.0496, 175.0754, 237.091, 269.1172, 271.1326, 298.1073, 299.1151, 314.1377	314.139	314.139	4.17	POS	632784	704487	665056	0.0420046	0.0472443	0.0438102	0.044353	KFPBCTLQWWHERC-UHFFFAOYSA-N	COC1=CC=C(C=C1)CCC2=CC(=O)C3=C(O2)C=CC(=C3)O
	compound00158	M+H-H2O, M+H	C6H5NO3	3-Hydroxypicolinic acid	112.0396, 140.0342	140.034	140.034	1.26	POS	662938	626816	707727	0.0440062	0.0420356	0.0466212	0.044221	BRARRAHGNDUELT-UHFFFAOYSA-N	OC(=O)C1=C(O)C=CC=N1
	compound00111	2M-H	C12H22O11	Turanose	59.0128, 71.0128, 89.0234, 101.0234, 161.045, 179.0554, 341.1089, 683.2253	683.225	683.225	0.89	NEG	668648	652343	647676	0.0443853	0.0437474	0.0426654	0.0435993	RULSWEULPANCDV-PIXUTMIVSA-N	OC[C@@H](O)[C@@H](O)[C@H](O[C@H]1O[C@H](CO)[C@@H](O)[C@H](O)[C@H]1O)C(=O)CO
	compound00585	M+H-H2O	C12H14O2	Butylphthalide	79.0548, 107.0495, 144.0569, 145.0648, 145.101, 158.0729, 173.0985	173.096	173.096	9.74	POS	625130	638985	689402	0.0414965	0.0428516	0.045414	0.043254	HJXMNVQARNZTEE-UHFFFAOYSA-N	CCCCC1OC(=O)C2=C1C=CC=C2
	compound00054	M+H, M+Na	C21H20O12	Hyperoside	303.0495, 464.2075	465.103	465.103	4.86	POS	637231	642558	612655	0.0422998	0.0430912	0.0403584	0.0419164	OVSQVDMCBVZWGM-DTGCRPNFSA-N	C1(O)=CC2OC(C3C=C(O)C(O)=CC=3)=C(O[C@H]3[C@H](O)[C@@H](O)[C@@H](O)[C@@H](CO)O3)C(=O)C=2C(O)=C1
	compound00737	M+H-H2O, M+H	C17H14O6	(Z)-3-[2-[(E)-2-(3,4-dihydroxyphenyl)vinyl]-3,4-dihydroxy-phenyl]acrylic acid	131.049, 205.0652, 223.0752, 233.0597, 251.0701, 261.0545, 269.0808, 279.065, 296.1906, 297.0758	297.076	297.076	5.66	POS	612025	679321	588591	0.0406266	0.0455566	0.0387731	0.0416521	PULWRMOKQNWQBD-UJURIKRHSA-N	C1=CC(=C(C=C1/C=C/C2=C(C=CC(=C2O)O)/C=C\C(=O)O)O)O
	compound00870	M-H2O-H	C19H22O6	Gibberellenic acid	239.1439, 283.1339, 327.1236	327.124	327.123	9.06	NEG	609432	621664	607755	0.0404544	0.0416901	0.0400356	0.0407267	JAHZEMKSAYRHSW-SBECISRQSA-N	C[C@]1([C@H](C=CC2=C3CC[C@@]4(C[C@]3(CC4=C)[C@H]([C@@H]21)C(=O)O)O)O)C(=O)O
	compound00719	M+H, M+Na	C40H77NO10	Aralia cerebroside	60.0451, 262.253, 280.2638, 534.4864, 552.4982, 570.5091	732.562	732.562	14.76	POS	560451	599324	620906	0.037203	0.0401919	0.0409019	0.0394323	AYBHLNMQTQBJBX-UHFFFAOYSA-N	CCCCCCCCCCCCCCC(C(=O)NC(COC1C(C(C(C(O1)CO)O)O)O)C(C(CCCC=CCCCCCCCCC)O)O)O
	compound00716	M-H	C20H16O6	Bavacoumestan A	321.0769, 333.0767, 351.0875	351.087	351.087	7.37	NEG	597849	572575	606398	0.0396856	0.038398	0.0399462	0.0393433	RPMMXKVPBSLSDA-UHFFFAOYSA-N	C1(O)=CC2OC(=O)C3C4C=C5CC(O)C(C)(C)OC5=CC=4OC=3C=2C=C1
	compound00017	M+H	C6H13NO2	L-Leucine	69.0705, 84.0449, 86.0969, 105.0701	132.102	132.102	1.53	POS	576367	565124	616895	0.0382596	0.0378983	0.0406376	0.0389318	ROHFNLRQFUQHCH-YFKPBYRVSA-N	CC(C)C[C@H](N)C(O)=O
	compound00556	M+H-H2O, M+Na, M+NH4, M+H	C30H48O5	Arjunolic acid	57.0706, 71.0861, 311.2576, 511.3393	511.339	511.34	9.47	POS	577726	619049	560333	0.0383498	0.0415146	0.0369117	0.0389254	RWNHLTKFBKYDOJ-DDHMHSPCSA-N	CC1(C)CC[C@]2(C(=O)O)CC[C@]3(C)C(=CC[C@@H]4[C@@]5(C)C[C@@H](O)[C@H](O)[C@@](C)(CO)[C@@H]5CC[C@]43C)[C@@H]2C1
	compound00668	M+FA-H	C42H64O15	abrusoside c	112.9846, 807.416	853.423	853.421	9.7	NEG	600905	550123	604077	0.0398884	0.0368924	0.0397933	0.038858	NISBQKZXGCOUOU-UNEPLQKGSA-N	C1C[C@H](O[C@@H]2O[C@H](CO)[C@@H](O)[C@H](O)[C@H]2O[C@@H]2O[C@H](CO)[C@@H](O)[C@H](O)[C@H]2O)[C@@](C)(C(=O)O)[C@]2([H])CC[C@]3([H])[C@@]4(C[C@]124)CC[C@]1(C)[C@]([H])(CC[C@]13C)[C@H](C)[C@]1(OC(=O)C(C)=CC1)[H]
	compound00592	M+FA-H	C19H28O10	sayaendoside	71.0128, 101.0235, 161.0451, 269.1032, 415.1607, 461.165	461.166	461.166	4.45	NEG	577292	573622	590364	0.038321	0.0384682	0.0388899	0.0385597	UWKRNCNWJVCHGZ-DERWZFJFSA-N	C1C(C(C(O1)OC2C(C(C(OC2OCCC3=CC=CC=C3)CO)O)O)O)(CO)O
	compound00354	M+NH4	C20H34O2	Kauran-16,17-Diol	62.0607, 81.0705, 95.0858, 269.0806, 306.2784, 307.2624, 324.1968, 324.2893	324.29	324.29	11.71	POS	556525	546515	552745	0.0369424	0.0366504	0.0364118	0.0366682	LCYWCTWYVKIBSA-IXLJNHQZSA-N	CC1(C)CCC[C@@]2(C)C3CC[C@H]4CC3(CC[C@H]12)C[C@]4(O)CO
	compound00342	M+H	C6H11NO2	Pipecolinic acid	70.0658, 83.0609, 84.045, 84.0813, 130.05, 130.0865	130.086	130.086	0.94	POS	542317	561129	543312	0.0359994	0.0376304	0.0357904	0.0364734	HXEACLLIILLPRG-UHFFFAOYSA-N	OC(=O)C1CCCCN1
	compound00727	M+Na	C20H32O5	15-epileopersin c	285.181, 375.2126	375.214	375.213	1.7	POS	554129	553721	538417	0.0367834	0.0371336	0.0354679	0.0364617	SDWMGUVLMJYDMR-UHFFFAOYSA-N	CC1C(C(=O)C2C(CCCC2(C13CCC4(O3)CC(OC4)O)C)(C)C)O
	compound00598	M-H	C21H20O11	quercetin 3-O-beta-L-fucopyranoside	255.0294, 284.0328, 285.0406, 300.0272, 447.0927	447.093	447.093	5.1	NEG	546416	543436	549291	0.0362714	0.0364439	0.0361843	0.0362999	OXGUCUVFOIWWQJ-FOJOTVKPSA-N	C[C@H]1[C@H]([C@H]([C@@H]([C@H](O1)OC2=C(OC3=CC(=CC(=C3C2=O)O)O)C4=CC(=C(C=C4)O)O)O)O)O
	compound00041	M-H, M+FA-H	C28H38O13	Lyoniresinol 9'-O-glucoside	59.0128, 373.1298, 419.1722, 535.1838, 581.2247	627.229	627.23	4.69	NEG	493275	586668	544054	0.0327439	0.0393431	0.0358393	0.0359754	PQQRNPDHSJDAGV-HQSXISOASA-N	COC1=CC(=CC(=C1O)OC)[C@@H]2[C@H]([C@@H](CC3=CC(=C(C(=C23)OC)O)OC)CO)CO[C@H]4[C@@H]([C@H]([C@@H]([C@H](O4)CO)O)O)O
	compound00038	M+H-H2O, M+H	C6H6O3	5-Hydroxymethylfurfural	53.0393, 55.0549, 67.0549, 79.0549, 81.034, 81.0705, 108.0448, 108.0812, 109.0286	127.039	127.039	2.55	POS	512947	541215	546891	0.0340497	0.036295	0.0360262	0.035457	NOEGNKMFWQHSLB-UHFFFAOYSA-N	OCC1=CC=C(O1)C=O
	compound00867	M+Na	C21H32O10	dendromoniliside c	85.0289, 126.1366, 191.0813, 227.1026, 287.1236, 305.1341, 449.1767, 450.1613, 466.2000, 467.1877	467.189	467.187	0.93	POS	510374	493968	527644	0.033879	0.0331265	0.0347583	0.0339212	VDOXHFZQCMWZFW-MZUJOSMLSA-N	CC(C)[C@@H]1[C@@H]2[C@H]3C[C@@H]([C@@]4([C@]3([C@H]([C@H]1OC2=O)O)C)CO4)O[C@H]5[C@@H]([C@H]([C@@H]([C@H](O5)CO)O)O)O
	compound00131	M+H	C20H20O5	2(S)-6-Prenylnaringenin	165.0182, 183.0289, 285.0756, 341.1369	341.138	341.138	10.05	POS	498466	509737	517046	0.0330885	0.034184	0.0340602	0.0337775	YHWNASRGLKJRJJ-KRWDZBQOSA-N	C1(O)C=C2O[C@]([H])(C3C=CC(O)=CC=3)CC(=O)C2=C(O)C=1C/C=C(\C)/C
	compound00108	M+H-H2O	C5H7N5O	FAPy-adenine	136.0218, 136.0618	136.062	136.062	0.91	POS	499683	506183	504793	0.0331693	0.0339456	0.033253	0.033456	MVYUVUOSXNYQLL-UHFFFAOYSA-N	NC1=NC=NC(N)=C1NC=O
	compound00634	M+NH4	C20H20O5	piperkadsin C	58.0658, 163.0391, 357.1496, 358.1654	358.165	358.165	4.27	POS	482611	515252	497761	0.032036	0.0345539	0.0327897	0.0331265	NOXNHMNKQIHADP-PWIZWCRZSA-N	C[C@@]1([C@@H]2C(=C1C=C(C2=O)CC=C)OC)[C@@H](C3=CC4=C(C=C3)OCO4)O
	compound00005	M+H	C21H20O6	Glicoricone	313.0706, 369.1332	369.133	369.133	8.08	POS	499313	487501	509041	0.0331447	0.0326928	0.0335328	0.0331234	SSDIPYMSXRNGMZ-UHFFFAOYSA-N	COC1=C(CC=C(C)C)C(O)=CC(O)=C1C1=COC2=C(C=CC(O)=C2)C1=O	PTPN1	ACHE	CYP19A1	CDK2	CDK1	AR	BCL2L1	HSD17B2	ABCG2	PDE10A	CHEK2	HSP90AB1	HSP90AA1	AGTR1	ALDH2	HSP90B1	ADRB2	ADRB1	MELK	CA4	PIM1	IL2	OPRK1	CHEK1	PDK1	PIM2	PIM3	ESR1
	compound00199	M+Na, M+K, M+NH4	C14H20O7	Salidroside	323.1098	323.11	323.11	3.88	POS	474431	500974	505338	0.031493	0.0335963	0.0332889	0.0327927	ILRCGYURZSFMEG-RKQHYHRCSA-N	C1=CC(=CC=C1CCOC2C(C(C(C(O2)CO)O)O)O)O
	compound00805	M-H	C25H28O4	isograbrol	119.0492, 271.1341, 289.1443, 391.1915	391.191	391.191	11.44	NEG	513142	453994	468384	0.0340627	0.0304457	0.0308545	0.0317877	MLXUEMGNSDHQTJ-HSZRJFAPSA-N	CC(=CCC1=CC2=C(C(=C1O)CC=C(C)C)O[C@H](CC2=O)C3=CC=C(C=C3)O)C
	compound00763	M-H	C16H18O8	3-O-p-coumaroylquinic acid	93.0336, 119.0491, 163.039, 173.0447, 191.0553, 337.0933	337.093	337.093	4.45	NEG	473116	471505	486074	0.0314057	0.03162	0.0320199	0.0316819	BMRSEYFENKXDIS-QHAYPTCMSA-N	O[C@@H]1C[C@@](O)(C[C@@H](OC(=O)\C=C\C2=CC=C(O)C=C2)[C@H]1O)C(O)=O
	compound00665	M+Na	C26H34O11	(+) isolariciresinol 9-o-β-d-glucopyranoside	545.1979	545.199	545.2	5.08	POS	524916	456215	435516	0.0348442	0.0305947	0.0286894	0.0313761	AHYOMNWKYGMYMB-RHNUQNPOSA-N	COC1=C(C=C2[C@@H]([C@@H]([C@H](CC2=C1)CO)CO[C@H]3[C@H]([C@@H]([C@H]([C@H](O3)CO)O)O)O)C4=CC(=C(C=C4)O)OC)O
	compound00101	M+FA-H	C39H64O14	Anemarrhenasaponin A2	101.0234, 755.4231	801.428	801.428	9.11	NEG	454805	468782	488224	0.0301902	0.0314375	0.0321615	0.0312631	ZGVRGXGXZKITGK-YLKXKUIGSA-N	CC1CC[C@]2(OC1)OC1CC3C4CCC5C[C@H](O[C@H]6O[C@@H](CO)[C@@H](O)[C@@H](O)[C@@H]6O[C@H]6O[C@@H](CO)[C@H](O)[C@@H](O)[C@@H]6O)C(O)CC5(C)C4CCC3(C)C1C2C
	compound00007	M+FA-H	C6H12O6	Glucose	71.0128, 89.0233, 96.9684, 98.0237, 100.0394, 101.0235, 119.0341, 161.0449, 179.0554, 225.0617	225.062	225.061	0.84	NEG	448824	474541	460434	0.0297932	0.0318237	0.0303308	0.0306493	GZCGUPFRVQAUEE-VANKVMQKSA-N	O=CC(O)C(O)C(O)C(O)CO	CHRNA7	FDFT1	ACLY	NPC1L1	PYGB	GBA	PTGER2	PTGFR	G6PD	HMGCR	PYGM	SLC22A6
	compound00644	M-H, M+FA-H	C20H20O5	ugonin e	119.0493, 135.0441, 203.0709, 221.0816, 338.1107, 339.1236	339.124	339.123	7.73	NEG	476581	445486	460825	0.0316357	0.0298752	0.0303566	0.0306225	QEGKZPOCQRZIAS-INIZCTEOSA-N	C1(O)C(C(C)(C)C=C)=C2O[C@H](C3C=CC(O)=CC=3)CC(=O)C2=C(O)C=1
	compound00723	M+H	C26H28O10	5,7-Dihydroxy-2-(4-hydroxyphenyl)-8-(3-methylbut-2-enyl)-3-(3,4,5-trihydroxy-6-methyloxan-2-yl)oxychromen-4-one	71.0498, 85.029, 299.0551, 341.065, 355.1174, 391.0805, 409.0923, 465.1547, 483.164, 501.175	501.176	501.175	7.17	POS	470960	450946	458204	0.0312626	0.0302413	0.0301839	0.0305626	RPLMLWBOUPDPQF-UHFFFAOYSA-N	CC1OC(OC2=C(OC3=C(CC=C(C)C)C(O)=CC(O)=C3C2=O)C2=CC=C(O)C=C2)C(O)C(O)C1O
	compound00830	M+FA-H	C27H36O12	Lyoniside	59.0128, 61.9873, 228.5985, 359.151, 389.1663, 551.2119, 596.1977, 597.2242	597.219	597.219	4.85	NEG	440366	465891	473776	0.0292318	0.0312436	0.0312098	0.0305617	GWDZRGQRNHELQM-UHFFFAOYSA-N	COC1=CC2=C(C(C(COC3OCC(O)C(O)C3O)C(CO)C2)C2=CC(OC)=C(O)C(OC)=C2)C(OC)=C1O
	compound00721	M-H	C29H32O15	apigenin-7-o-α-l-3-o-acetylrhamnopyranosyl-(1→6)-β-d-glucopyranoside	283.0247, 285.0406, 430.09, 431.098, 619.1665	619.167	619.167	5.42	NEG	432346	442486	497942	0.0286994	0.029674	0.0328017	0.0303917	WXBYVUCALCQKLS-UHFFFAOYSA-N	CC1C(C(C(C(O1)OCC2C(C(C(C(O2)OC3=CC(=C4C(=C3)OC(=CC4=O)C5=CC=C(C=C5)O)O)O)O)O)O)OC(=O)C)O
	compound00629	M+H-H2O	C53H84O24	sophoraflavoside iii	1087.5287	1087.53	1087.53	6.76	POS	447797	460759	459940	0.029725	0.0308994	0.0302983	0.0303076	UZUDYISDRMHJQH-UHFFFAOYSA-N	CC1C(C(C(C(O1)O)OC2C(C(C(C(O2)CO)O)O)OC3C(C(C(OC3OC4CCC5(C(C4(C)CO)CCC6(C5CC=C7C6(CCC8(C7CC(CC8OC9CC(C(C(O9)O)O)O)(C)C(=O)O)C)C)C)C)C(=O)O)O)O)O)O
	compound00136	M+H	C30H48O3	Ursolic acid	163.1477, 189.1645, 191.1791, 203.1794, 333.1119, 411.3623, 439.3565, 457.2243, 457.2863, 457.3682	457.368	457.368	12.76	POS	461432	453833	431000	0.0306302	0.0304349	0.0283919	0.029819	WCGUUGGRBIKTOS-GPOJBZKASA-N	C1[C@@]2(C)[C@@]([H])(CC[C@]3(C)[C@]2([H])CC=C2[C@@]3(C)CC[C@]3(C(=O)O)[C@@]2([H])[C@@H](C)[C@H](C)CC3)C(C)(C)[C@@H](O)C1
	compound00749	M+H	C18H24O2	17-estradiol	173.0961, 179.1429, 185.0959, 187.1120, 199.1116, 213.1266, 243.1743, 255.1740, 273.1066, 273.1859	273.185	273.185	10.33	POS	452549	438790	454588	0.0300405	0.0294262	0.0299458	0.0298041	VOXZDWNPVJITMN-UHFFFAOYSA-N	CC12CCC3C(CCC4=CC(O)=CC=C34)C1CCC2O
	compound00656	M+H, M+Na	C46H74O16	Prosapogenin CP6	905.4867	905.487	905.487	9.17	POS	435629	469508	419474	0.0289173	0.0314862	0.0276326	0.0293454	IAGSHEHQJJTLLR-UHFFFAOYSA-N	CC1C(C(C(C(O1)OC2C(C(COC2OC3CCC4(C(C3(C)CO)CCC5(C4CC=C6C5(CCC7(C6CC(CC7)(C)C)C(=O)O)C)C)C)O)O)O)OC8C(C(C(CO8)O)O)O)O
	compound00595	M-H2O-H	C25H26O6	sanggenone I	265.0499, 335.0924, 403.1553	403.155	403.155	10.31	NEG	434816	444047	432552	0.0288633	0.0297787	0.0284942	0.0290454	BVVVHQJFODXUQX-PXDATVDWSA-N	CC(=CCC[C@@]1(C=CC2=C(C=CC(=C2O1)[C@H]3CC(=O)C4=C(C=C(C=C4O3)O)O)O)C)C
	compound00684	M-H2O-H	C20H28O5	6-Hydroxycleroda-3,13-dien-16,15-olid-18-oic acid	314.1522, 329.1756	329.176	329.176	11.12	NEG	450330	429083	427029	0.0298932	0.0287752	0.0281303	0.0289329	VIZZFMPBFLWOFS-UHFFFAOYSA-N	CC1CC(C2(C(C1(C)CCC3=CCOC3=O)CCC=C2C(=O)O)C)O
	compound00079	M+FA-H	C39H64O14	Anemarrhenasaponin III	755.4227	801.428	801.428	8.57	NEG	428069	426438	447171	0.0284155	0.0285978	0.0294571	0.0288235	FZEHHXRFTMAICH-WFABPVGQSA-N	CC1C2[C@@H](O[C@@]13CC[C@@H](C)CO3)C(O)C1C3CC[C@H]4C[C@H](O[C@H]5O[C@@H](CO)[C@H](O)[C@@H](O)[C@@H]5O[C@H]5O[C@@H](CO)[C@H](O)[C@@H](O)[C@@H]5O)CC[C@@]4(C)C3CC[C@]12C
	compound00699	M-H	C50H82O21	convallasaponin d	87.0077, 88.987, 89.0234, 112.9846, 603.391, 902.485, 927.4971, 970.4736, 1017.5278	1017.53	1017.53	6.56	NEG	899958	257143	139760	0.0597397	0.0172446	0.00920664	0.0287303	NXYBRVPQGZKAJB-UHFFFAOYSA-N	CC1CCC2(C(C3C(O2)CC4C3(CCC5C4CCC6C5(C(CC(C6)OC7C(C(C(C(O7)C)O)OC8C(C(C(CO8)O)O)OC9C(C(C(C(O9)C)O)O)O)O)OC2C(C(C(C(O2)CO)O)O)O)C)C)C)OC1
	compound00691	M-H2O-H	C20H24O5	5-hydroxy-7-(4-hydroxyphenyl)-1-(4-hydroxy-3-methoxyphenyl)-3-heptanone	119.0496, 203.0708, 204.0769, 219.1023, 222.0849, 324.1325, 325.1441	325.145	325.144	10.25	NEG	413730	450246	421942	0.0274637	0.0301944	0.0277952	0.0284844	IBRDIJPPEHZDQH-QGZVFWFLSA-N	COC1=C(C=CC(=C1)CCC(=O)C[C@@H](CCC2=CC=C(C=C2)O)O)O
	compound00004	M+H-H2O, M+Na	C12H24N2O9	Chitobiose	162.0759, 179.0818, 215.1026, 269.1132, 287.1233, 288.1070, 305.1340, 306.1178, 323.0813, 323.1461	323.145	323.145	0.86	POS	446553	418057	406112	0.0296424	0.0280357	0.0267525	0.0281435	HSRZMOSQMYFZBL-CGKOVJDHSA-N	CC(=O)N[C@H]1[C@H](O)O[C@H](CO)[C@@H](O[C@@H]2O[C@H](CO)[C@@H](O)[C@H](O)[C@H]2NC(O)=O)[C@@H]1O
	compound00881	M+H, M+Na	C53H86O21	helianthoside a	1081.5547	1081.56	1081.56	8.91	POS	428546	417001	400268	0.0284472	0.0279649	0.0263675	0.0275932	GAMQIEGJRMEAEJ-NIJXBJTFSA-N	CC1C(C(C(C(O1)OC2C(C(OC(C2O)OC3C(OC(C(C3O)O)OC4CCC5(C(C4(C)C)CCC6(C5CC=C7C6(CC(C8(C7CC(CC8)(C)C)C(=O)O)O)C)C)C)COC9C(C(C(CO9)O)O)O)C)O)O)O)O
	compound00681	M+Na	C30H40O16	6-o-α-d-galactopyranosylharpagoside	85.0291, 287.0552, 299.0548, 355.1172, 517.1701, 678.3525, 679.2236	679.221	679.223	5.58	POS	400313	420688	397124	0.026573	0.0282122	0.0261603	0.0269818	WPZQAEXTOYWVAN-UHFFFAOYSA-N	CC1(CC(C2(C1C(OC=C2)OC3C(C(C(C(O3)CO)O)O)O)O)OC4C(C(C(C(O4)CO)O)O)O)OC(=O)C=CC5=CC=CC=C5
	compound00687	M+FA-H	C26H32O12	6'-o-acethylharpagoside	193.0499, 211.0605, 227.4091, 233.0825, 343.1183, 371.1132, 373.1295, 404.1477, 419.1723, 535.1837	581.188	581.188	4.76	NEG	377873	414668	423127	0.0250834	0.0278085	0.0278733	0.0269217	JHIOBWIINQKNQK-UHFFFAOYSA-N	CC(=O)OCC1C(C(C(C(O1)OC2C3C(CC(C3(C=CO2)O)O)(C)OC(=O)C=CC4=CC=CC=C4)O)O)O
	compound00731	M+Na	C21H36O8	10β,13,14-trihydroxyalloaromadendrane	439.2319	439.23	439.23	5.33	POS	405679	431108	370662	0.0269292	0.028911	0.0244171	0.0267524	MLLIKADUPHWUDA-UHFFFAOYSA-N	CC1CCC2C1C3C(C3(C)CO)CCC2(COC4C(C(C(C(O4)CO)O)O)O)O
	compound00052	M+Na	C22H34O15	8-Epi-Loganic acid-6'-O-beta-D-glucoside	561.179	561.179	561.178	3.94	POS	385534	402732	410320	0.025592	0.027008	0.0270296	0.0265432	XCXZPJYVZYGBQA-QYVHRZEDSA-N	C[C@H]1[C@H](O)C[C@H]2C(C(=O)O)=CO[C@H](O[C@H]3O[C@@H](CO[C@@H]4O[C@H](CO)[C@@H](O)[C@H](O)[C@H]4O)[C@H](O)[C@@H](O)[C@@H]3O)[C@H]21
	compound00705	M+H	C16H12O4	Chrysin-5-methylether	149.0232, 167.0338, 269.0805	269.081	269.081	10.36	POS	399169	395853	402278	0.0264971	0.0265467	0.0264999	0.0265145	JVEMWXSMSUNXSD-UHFFFAOYSA-N	COC1=CC(=CC2=C1C(=O)C=C(O2)C3=CC=CC=C3)O
	compound00898	M-H2O-H	C19H24O5	Gibberellin A119	283.1341, 313.1445	313.145	313.144	10.43	NEG	396263	379532	420992	0.0263042	0.0254522	0.0277327	0.0264963	JKQCGVABHHQYKQ-XZXFKYPMSA-N	C[C@@]12CC[C@@H]([C@@]3([C@@H]1[C@@H]([C@]45[C@H]3CC[C@H](C4)C(=C)C5)C(=O)O)OC2=O)O
	compound00095	M-H, M+FA-H, M-H2O-H	C6H14O6	Sorbitol	73.0284, 85.0284, 89.0233, 96.9590, 96.9685, 101.0234, 113.0234, 119.0339, 163.0604, 181.0710	181.072	181.071	0.82	NEG	423158	400528	356336	0.0280895	0.0268602	0.0234734	0.026141	FBPFZTCFMRRESA-JGWLITMVSA-N	OC[C@H](O)[C@@H](O)[C@H](O)[C@H](O)CO
	compound00875	M-H	C39H50O20	Hexandraside F	367.0826, 382.1061, 675.2294, 837.283	837.282	837.283	5.27	NEG	345439	390138	418108	0.0229304	0.0261635	0.0275427	0.0255455	NLVBYGTTYRFJKH-UHFFFAOYSA-N	CC1C(C(C(C(O1)OC2=C(OC3=C(C2=O)C(=CC(=C3CC=C(C)C)OC4C(C(C(C(O4)CO)O)O)O)O)C5=CC=C(C=C5)OC)O)OC6C(C(C(C(O6)CO)O)O)O)O
	compound00129	M+H	C25H28O16	Neomangiferin	387.0699, 405.0810, 435.0910, 465.1024, 489.1029, 519.1133, 531.1126, 549.1227, 567.1342, 585.1436	585.145	585.145	3.94	POS	374944	393668	378784	0.024889	0.0264002	0.0249522	0.0254138	VUWOVGXVRYBSGI-IRXABLMPSA-N	O=c1c2cc(O[C@@H]3O[C@H](CO)[C@@H](O)[C@H](O)[C@H]3O)c(O)cc2oc2cc(O)c([C@@H]3O[C@H](CO)[C@@H](O)[C@H](O)[C@H]3O)c(O)c12
	compound00154	2M-H	C20H16O4	Corylin	319.0974, 603.3927	639.202	639.203	9.84	NEG	360931	404113	378508	0.0239588	0.0271006	0.024934	0.0253312	PWAACAMQKVIVPZ-UHFFFAOYSA-N	C1(O)=CC2OC=C(C3C=CC4OC(C)(C)C=CC=4C=3)C(=O)C=2C=C1
	compound00789	M-H	C25H26O6	Kuwanon F	421.1658	421.166	421.166	7.86	NEG	396423	374517	372705	0.0263148	0.0251158	0.0245518	0.0253275	FZAZNGMSARSUNC-UHFFFAOYSA-N	C1C(O)=CC2OC(C3C(O)=CC4OC(C)(CC/C=C(\C)/C)C=CC=4C=3)CC(=O)C=2C=1O
	compound00119	M+H	C21H20O9	Daidzin	255.0651, 417.1161	417.118	417.118	4.6	POS	372592	381673	371254	0.0247329	0.0255958	0.0244561	0.0249283	KYQZWONCHDNPDP-HXBJIUPGSA-N	O=c1c(-c2ccc(O)cc2)coc2cc(O[C@@H]3OC(CO)[C@@H](O)[C@@H](O)C3O)ccc12
	compound00890	M+H-H2O	C5H10N2O3	glutamin	70.0658, 83.0609, 84.0449, 84.0814, 129.0659	129.066	129.066	0.88	POS	370160	381675	371646	0.0245715	0.0255959	0.024482	0.0248831	ZDXPYRJPNDTMRX-UHFFFAOYSA-N	O=C(O)C(N)CCC(=N)O
	compound00121	M-H	C12H23NO7	N-(1-Deoxy-1-fructosyl)leucine	101.0234, 128.0343, 130.0864, 172.0972, 202.108	292.14	292.14	1.55	NEG	362553	363178	366474	0.0240665	0.0243554	0.0241413	0.0241877	KGTRBDVOUPALMB-PPNLDZOPSA-N	CC(C)C[C@H](NCC1(O)O[C@H](CO)[C@@H](O)[C@@H]1O)C(O)=O
	compound00686	M-H	C32H40O17	6'-O-p-Coumaroylgenipingentiobioside	163.0391, 173.0448, 191.0554, 337.093	695.219	695.22	4.46	NEG	372385	355999	361622	0.0247192	0.023874	0.0238217	0.0241383	QIWWLKDHHMGRQL-UHFFFAOYSA-N	COC(=O)C1=COC(C2C1CC=C2CO)OC3C(C(C(C(O3)COC4C(C(C(C(O4)COC(=O)C=CC5=CC=C(C=C5)O)O)O)O)O)O)O
	compound00767	M-H	C17H20O9	3- Ferulylquinic acid	161.06, 187.0394, 205.0501, 367.1034	367.103	367.103	4.94	NEG	364154	356743	368675	0.0241727	0.0239239	0.0242863	0.0241276	RAGZUCNPTLULOL-KJJWLSQTSA-N	COC1=CC(\C=C\C(=O)O[C@@H]2C[C@@](O)(C[C@@H](O)[C@H]2O)C(O)=O)=CC=C1O
	compound00248	M+H, M+Na	C6H9NO3	Methyl L-pyroglutamate	84.0449, 99.0444, 143.0342, 144.0659	144.066	144.066	2.35	POS	341954	368297	372954	0.0226991	0.0246987	0.0245682	0.0239887	HQGPKMSGXAUKHT-BYPYZUCNSA-N	COC(=O)[C@@H]1CCC(O)=N1
	compound00163	M+H-H2O	C30H50O5	Olean-12-ene-3beta,16beta,21beta,23,28-pentol	207.1745, 249.1844, 409.3467, 425.3427, 427.3547, 437.3413, 455.3531, 473.2561, 473.3581, 473.3641	473.363	473.363	7.61	POS	357777	349527	349569	0.0237495	0.02344	0.0230277	0.0234057	SIBYGGBNBRCVQI-DGNDGBPUSA-N	CC1(C)C[C@H]2C3=CC[C@@H]4[C@@]5(C)CC[C@H](O)[C@@](C)(CO)[C@@H]5CC[C@@]4(C)[C@]3(C)C[C@H](O)[C@@]2(CO)C[C@@H]1O
	compound00151	M+H	C7H7NO3	Methyl 5-hydroxypyridine-2-carboxylate	112.0396, 140.0342, 154.0501	154.05	154.05	4.27	POS	344376	354086	358305	0.0228599	0.0237457	0.0236032	0.0234029	YYAYXDDHGPXWTA-UHFFFAOYSA-N	COC(=O)c1ccc(O)cn1
	compound00273	M+H, M+Na	C25H26O6	Mulberrin	337.2347, 359.1644, 361.1802, 363.1589, 387.1589, 405.1693, 422.3299, 423.1802	445.162	445.162	10.08	POS	334175	348432	359390	0.0221828	0.0233666	0.0236746	0.0230746	UWQYBLOHTQWSQD-UHFFFAOYSA-N	C1(O)=C(C/C=C(\C)/C)C2OC(C3C(O)=CC(O)=CC=3)=C(C/C=C(\C)/C)C(=O)C=2C(O)=C1
	compound00390	M-H	C27H30O15	4”-O-Glucosylvitexin	285.0402, 299.0195, 301.0354, 446.0859, 447.0931, 593.1515	593.151	593.151	4.66	NEG	327356	365199	337794	0.0217301	0.024491	0.022252	0.0228244	NDSUKTASTPEKBX-YGBVHABKSA-N	O=c1cc(-c2ccc(O)cc2)oc2c(C3O[C@H](CO)[C@@H](O[C@@H]4O[C@H](CO)[C@@H](O)[C@H](O)[C@H]4O)[C@H](O)[C@H]3O)c(O)cc(O)c12
	compound00695	M-H	C21H20O5	anhydronotoptoloxide	295.1338, 308.105, 323.1288, 336.1005, 351.1243	351.124	351.124	10.65	NEG	338912	333550	351323	0.0224972	0.0223685	0.0231432	0.0226696	RHKSSBBUZBOFLR-UHFFFAOYSA-N	CC(=C)C1C(O1)CC(=CCOC2=C3C=CC(=O)OC3=CC4=C2C=CO4)C
	compound00118	M-H	C18H16O4	Danshenxinkun A	237.0916, 265.087, 267.1024, 295.0973	295.098	295.097	9.64	NEG	336557	332671	346103	0.0223408	0.0223096	0.0227994	0.0224833	GRGPQNRHXNRJFL-UHFFFAOYSA-N	O=C1C(=O)C(=C(O)C=2C=CC3=C(C=CC=C3C)C12)C(C)CO
	compound00631	M-H2O-H	C26H30O12	polycaudoside a	352.0953, 368.0901, 515.1564	515.156	515.156	6.95	NEG	320036	350561	341088	0.0212442	0.0235093	0.022469	0.0224075	RUFICYAVBRVLLP-UHFFFAOYSA-N	CC1C(C(C(C(O1)OC2C(C(C(OC2OC3=CC4=C(CC5=C(C4=O)C(=CC=C5)O)C=C3)CO)O)O)O)O)O
	compound00768	M+H-H2O	C6H8O4	3,5-dihydroxy-6-methyl-2,3-dihydropyran-4-one	53.0393, 69.0343, 71.0498, 81.0341, 85.029, 97.0289, 99.0444, 109.029, 127.0392	127.039	127.039	4.46	POS	318583	335594	357368	0.0211478	0.0225056	0.0235414	0.0223983	VOLMSPGWNYJHQQ-UHFFFAOYSA-N	CC1=C(C(=O)C(CO1)O)O
	compound00355	M+H-H2O, M+Na	C19H18O4	Przewaquinone A	292.1329, 293.1146	333.11	333.11	10.14	POS	322201	343889	342159	0.0213879	0.0230619	0.0225395	0.0223298	CEHVTERMWMYLCP-UHFFFAOYSA-N	O=C1C(=O)C2=C(C=CC3=C2CCCC3(C)C)C=4OC=C(C14)CO
	compound00816	M+H-H2O	C20H20O6	Neophellamuretin	283.0598, 339.1222	339.123	339.123	8.37	POS	323160	332107	352068	0.0214516	0.0222718	0.0231923	0.0223052	IPWPEUJWMOPJDG-RBUKOAKNSA-N	CC(=CCC1=C2C(=C(C=C1O)O)C(=O)[C@@H]([C@H](O2)C3=CC=C(C=C3)O)O)C
	compound00045	M+H	C11H8N2O3S2	Luciferin	149.0233, 177.0117, 193.9728, 234.9992, 281.0048	281.005	281.005	5.61	POS	327268	333965	333558	0.0217243	0.0223964	0.021973	0.0220312	BJGNCJDXODQBOB-SSDOTTSWSA-N	C1C(N=C(S1)C2=NC3=C(S2)C=C(C=C3)O)C(=O)O
	compound00888	M-H	C20H18O7	Glycyrrhizaflavonol A	281.0456, 351.087, 368.0863, 369.0978	369.098	369.097	6.54	NEG	331214	308068	350622	0.0219862	0.0206596	0.023097	0.0219143	UFWHTSBKDGUFOX-UHFFFAOYSA-N	C12=C(O)C=C(O)C=C1OC(C1C=CC3OC(C)(C)C(O)CC=3C=1)=C(O)C2=O
	compound00639	M+H	C33H54O9	rhodeasapogenin-3-o-β-d-glucopyranoside	69.0706, 85.029, 161.1325, 253.195, 271.2058, 289.2162, 433.3309, 595.227, 595.3833	595.384	595.384	6.07	POS	340887	321034	321748	0.0226283	0.0215292	0.021195	0.0217842	FAQQQQPJMKUJRW-UHFFFAOYSA-N	CC1CCC2(C(C3C(O2)CC4C3(CCC5C4CCC6C5(C(CC(C6)OC7C(C(C(C(O7)CO)O)O)O)O)C)C)C)OC1
	compound00621	M+H	C20H20O6	salviacoccin	147.0439, 280.0686, 281.0807, 339.123, 357.133	357.133	357.133	5.75	POS	332121	339523	311704	0.0220464	0.0227691	0.0205334	0.0217829	GIJQQHRWYJFIMX-DJLVLGKWSA-N	C[C@]12C[C@@H](OC(=O)C1=CC[C@]34[C@@]2(CC=C[C@H]3C(=O)OC4)O)C5=COC=C5
	compound00099	M+H	C21H20O10	Isovitexin	283.06, 287.0547, 313.0705, 397.0912, 415.1012, 433.1114	433.113	433.113	4.81	POS	334126	332573	311881	0.0221795	0.022303	0.020545	0.0216758	MYXNWGACZJSMBT-VJXVFPJBSA-N	C1(O)=CC2OC(C3C=CC(O)=CC=3)=CC(=O)C=2C(O)=C1[C@H]1[C@H](O)[C@@H](O)[C@H](O)[C@@H](CO)O1
	compound00887	M-H2O-H	C16H10O7	Gomphrenol	267.0299, 295.0249	295.025	295.025	8.14	NEG	322361	319297	323174	0.0213985	0.0214127	0.0212889	0.0213667	WBQNGHIOSSPSDW-UHFFFAOYSA-N	C12OCOC1=C(O)C1C(=O)C(O)=C(C3C=CC(O)=CC=3)OC=1C=2
	compound00832	M+H	C30H48O4	lycernuic acid A	249.1810, 409.3488, 425.3410, 427.3560, 437.3405, 443.3524, 455.3530, 473.2104, 473.3600, 473.3661	473.363	473.363	7.11	POS	319803	299237	316806	0.0212287	0.0200674	0.0208695	0.0207219	RGIWJHUJDHZDIN-PMVHANJISA-N	C[C@@]12CC[C@@H]3[C@@]([C@H]1CC[C@H]4C(=CC[C@@H]5[C@@]4(CC[C@H](C5(C)C)O)C)C2)(CC[C@@H]([C@]3(C)C(=O)O)O)C
	compound00725	2M-H	C19H20O3	4-Prenylresveratrol	449.1388, 533.2346, 573.2654, 591.2747	591.275	591.275	11.67	NEG	328799	299195	300439	0.0218259	0.0200646	0.0197912	0.0205606	WWFOQQIWOKJBSJ-SNAWJCMRSA-N	C1(C/C=C(\C)/C)=C(O)C=C(/C=C/C2=CC=C(O)C=C2)C=C1O
	compound00086	M-H	C27H30O15	Kaempferol-3-o-beta-d-glucosyl(1-2)rhamnoside	255.0294, 284.0326, 300.0275, 593.1506	593.151	593.151	5.1	NEG	303007	305374	318456	0.0201138	0.020479	0.0209781	0.0205236	BCNBWICEIXAVQF-DLVIKRKZSA-N	C1(O)=CC2OC(C3C=CC(O)=CC=3)=C(O[C@H]3[C@H](O[C@H]4[C@H](O)[C@@H](O)[C@H](O)[C@@H](CO)O4)[C@H](O)[C@@H](O)[C@H](C)O3)C(=O)C=2C(O)=C1
	compound00663	M+H	C18H16O4	Tanshinol B	237.0909, 265.0859, 282.0886, 297.1119	297.112	297.112	4.51	POS	303323	289596	330501	0.0201348	0.0194209	0.0217716	0.0204424	JVRKHBLVECIWMZ-UHFFFAOYSA-N	O=C1C(=O)C2=C(C=CC3=C2CCCC3(O)C)C=4OC=C(C14)C
	compound00790	M+Na	C39H38O9	kuwanol E	307.13, 345.1096, 351.1203	673.241	673.241	9.09	POS	306384	298520	300646	0.020338	0.0200193	0.0198049	0.0200541	HGFWVFTZYRJFRI-AATRIKPKSA-N	CC(C)=CCC1=C(O)C=CC(C(=O)C2C(CC(C)=CC2C2=C(O)C=C(\C=C\C3=C(O)C=C(O)C=C3)C=C2O)C2=C(O)C=C(O)C=C2)=C1O
	compound00896	M+FA-H	C33H56O14	Gingerglycolipid A	59.0128, 71.0127, 89.0234, 101.0234, 112.9849, 277.2177, 397.1356, 415.1444, 675.3585, 721.3705	721.365	721.366	10.03	NEG	312721	302982	285581	0.0207586	0.0203186	0.0188125	0.0199632	JWMITOKTALGFJL-UHFFFAOYSA-N	CCCOC1C(C(C(C(O1)COC2C(C(C(C(O2)CO)O)O)O)O)(O)OC(=O)CCCCCCCC=CCC=CCC=CCC)(O)O
	compound00769	M-H2O-H	C25H24O12	3,5-Dicaffeoylquinic acid	135.0441, 137.0234, 161.0235, 179.0343, 335.0774, 497.1089	497.109	497.109	5.9	NEG	301961	286893	303616	0.0200443	0.0192396	0.0200005	0.0197615	KRZBCHWVBQOTNZ-PSEXTPKNSA-N	O[C@H]1[C@H](OC(=O)\C=C\C2=CC=C(O)C(O)=C2)C[C@@](O)(C[C@H]1OC(=O)\C=C\C1=CC=C(O)C(O)=C1)C(=O)O
	compound00568	M+H-H2O, M+H	C15H24O	Caryophyllene oxide	105.0702, 107.0858, 109.1014, 119.0857, 121.1014, 133.1010, 147.1168, 161.1323, 175.1479, 203.1793	203.179	203.179	11.64	POS	302598	296840	291630	0.0200866	0.0199067	0.019211	0.0197348	NVEQFIOZRFFVFW-RGCMKSIDSA-N	CC1(CC2C1CCC3(C(O3)CCC2=C)C)C
	compound00600	M+Na	C33H42O15	wanepimedoside A	315.1048, 331.099, 409.1259, 554.1721, 700.2278, 701.2383	701.242	701.241	6.27	POS	278642	304123	303647	0.0184964	0.0203951	0.0200026	0.0196314	BVEUNAOFYLSYJU-UQSYPMJCSA-N	CC1C(C(C(C(O1)OC2C(C(C(OC2OC3=C(OC4=C(C(=CC(=C4C3=O)O)O)CCC(C)(C)O)C5=CC=C(C=C5)OC)C)O)O)O)O)O
	compound00850	M-H2O-H	C20H20O7	fibraurin	352.0928, 353.1028	353.103	353.103	5.8	NEG	293768	295998	286637	0.0195005	0.0198502	0.0188821	0.0194109	XUFRUKAPNGPYSR-TZGNGTQESA-N	C[C@@]12CC=C3C(=O)O[C@H](C[C@]3([C@@H]1[C@H]4[C@H]5[C@@H]([C@@]2(C(=O)O4)O)O5)C)C6=COC=C6
	compound00112	2M-H	C9H18O2	Pelargonic acid	112.9847, 271.1705, 297.2439, 315.2537	315.254	315.254	10.43	NEG	289842	280719	305968	0.0192399	0.0188256	0.0201555	0.019407	FBUKVWPVBMHYJY-UHFFFAOYSA-N	C(CCCCCCC(=O)O)C
	compound00628	M+Na	C31H38O11	taxuspinanane d	159.0418, 609.2307	609.231	609.231	6.02	POS	289734	288527	297291	0.0192327	0.0193492	0.0195839	0.0193886	GERGUKHEZFJMEB-UHFFFAOYSA-N	CC1=C2C(C(C3(C(CC4C(C3C(C(C2(C)C)(CC1=O)O)OC(=O)C5=CC=CC=C5)(CO4)OC(=O)C)O)C)O)OC(=O)C
	compound00025	M-H	C33H40O19	Grosvenorine	283.0249, 284.0327, 285.0402, 430.0894, 431.0991, 593.1516, 739.2101	739.209	739.21	4.69	NEG	273020	304225	291924	0.0181233	0.0204019	0.0192303	0.0192518	FFGGWIVHOGEVSP-KXDBQMNZSA-N	C[C@@H]1O[C@@H](Oc2c(-c3ccc(O)cc3)oc3cc(O[C@@H]4O[C@@H](C)[C@H](O)[C@H](O)[C@@H]4O[C@@H]4O[C@H](CO)[C@@H](O)[C@H](O)[C@H]4O)cc(O)c3c2=O)[C@@H](O)[C@@H](O)[C@H]1O
	compound00014	M+H	C9H11NO2	L-Phenylalanine	120.0809, 166.0856	166.086	166.086	2.31	POS	281536	292386	294820	0.0186886	0.019608	0.0194211	0.0192392	COLNVLDHVKWLRT-QMMMGPOBSA-N	N[C@@H](CC1=CC=CC=C1)C(O)=O
	compound00205	M+NH4	C3H7O4P	Fosfomycin	74.097, 110.0717, 130.063, 156.0421	156.042	156.042	0.84	POS	318198	276935	272524	0.0211222	0.0185718	0.0179524	0.0192154	YMDXZJFXQJVXBF-STHAYSLISA-N	[H][C@@]1(C)O[C@]1([H])P(O)(O)=O
	compound00632	M+H-H2O	C30H46O4	Thladioside H1 qt	213.1640, 215.1794, 219.1743, 235.1693, 247.1689, 389.3213, 407.3307, 409.3452, 435.3269, 453.3369	453.336	453.336	9.47	POS	285838	297595	283584	0.0189741	0.0199573	0.018681	0.0192041	QMHCWDVPABYZMC-SGABMGGSSA-N	C[C@]12CC[C@@H]([C@@]([C@H]1CC[C@@]3([C@@H]2CC=C4[C@]3(CC[C@@]5([C@@H]4CC(CC5)(C)C)C(=O)O)C)C)(C)C=O)O
	compound00775	M+FA-H	C45H76O20	26-o-β-d-glucopyranosyl-(25s)-3β,5β,6α,22ξ,26-pentahydroxyl-5β-furostane 3-o-α-l-rhamnopyranosyl-(1→4)-β-d-glucopyranoside	603.3911, 927.4956, 935.4866, 973.5082	981.491	981.491	6.66	NEG	288087	267308	307488	0.0191234	0.0179262	0.0202556	0.0191017	RGLLBXHETZPXDB-UHFFFAOYSA-N	CC1C2C(CC3C2(CCC4C3CC(C5(C4(CCC(C5)OC6C(C(C(C(O6)CO)OC7C(C(C(C(O7)C)O)O)O)O)O)C)O)O)C)OC1(CCC(C)COC8C(C(C(C(O8)CO)O)O)O)O
	compound00693	M+FA-H	C45H60O24	acuminatoside	229.304, 323.093, 351.088, 366.1114, 659.2356, 821.2891, 983.3398, 1028.5132, 1029.3094	1029.35	1029.35	5.48	NEG	265701	302623	285807	0.0176374	0.0202945	0.0188274	0.0189198	NXXVKOAEAAJROE-UHFFFAOYSA-N	CC1C(C(C(C(O1)OC2C(C(C(OC2OC3=C(OC4=C(C3=O)C(=CC(=C4CC=C(C)C)OC5C(C(C(C(O5)CO)O)O)OC6C(C(C(C(O6)CO)O)O)O)O)C7=CC=C(C=C7)OC)C)O)O)O)O)O
	compound00418	M+Na	C21H36O10	A-D-Glucopyranoside	335.0942, 471.2183	471.22	471.22	5.66	POS	285233	289001	276595	0.018934	0.019381	0.0182206	0.0188452	RVQFSOHDFFWTLD-ZZUMIZGVSA-N	CC1(C)[C@H]2CC[C@]1(C)[C@H](O[C@@H]1OC(CO[C@@H]3OC[C@](O)(CO)[C@H]3O)[C@@H](O)[C@H](O)[C@H]1O)C2
	compound00607	M+H-H2O	C34H46O17	Yadanzioside C	227.4345, 708.2548, 709.2675	709.27	709.268	4.71	POS	288299	285694	274868	0.0191375	0.0191592	0.0181068	0.0188012	HOEZNQMKHRGGTI-UHFFFAOYSA-N	CC1C2CC3C45COC(C4C(C(=O)O3)OC(=O)C=C(C)C(C)(C)O)(C(C(C5C2(C=C(C1=O)OC6C(C(C(C(O6)CO)O)O)O)C)O)O)C(=O)OC
	compound00799	M+NH4	C20H22O5	kadsurenin k	58.0659, 179.0708, 197.0808, 315.1224, 360.1808	360.181	360.181	3.78	POS	274948	286627	286122	0.0182512	0.0192218	0.0188481	0.0187737	QPJPDAWUDLZIDJ-MGMUYRNOSA-N	C[C@@H]1[C@H]([C@@H]2C(=O)C(=C[C@]1(C2=O)OC)CC=C)C3=CC(=C(C=C3)O)OC
	compound00327	M+H, M+Na, M+NH4	C29H36O15	Isoacteoside	647.1935	647.195	647.195	4.94	POS	281396	293542	271344	0.0186792	0.0196855	0.0178747	0.0187465	FNMHEHXNBNCPCI-QEOJJFGVSA-N	CC1C(C(C(C(O1)OC2C(C(OC(C2O)OCCC3=CC(=C(C=C3)O)O)COC(=O)C=CC4=CC(=C(C=C4)O)O)O)O)O)O
	compound00407	M+Na	C22H21NO5	Angoline	361.1037	402.131	402.131	10.55	POS	277008	275229	290156	0.018388	0.0184574	0.0191139	0.0186531	LVWAKZBZWYHYCJ-UHFFFAOYSA-N	CN1C(C2=C(C=CC(=C2OC)OC)C3=C1C4=CC5=C(C=C4C=C3)OCO5)OC
	compound00618	M+H, M+Na, M+NH4	C42H68O14	Soyasaponin III	347.0947, 819.4503	819.45	819.45	5.85	POS	350739	233270	249062	0.0232823	0.0156436	0.0164069	0.0184442	OKIHRVKXRCAJFQ-UHFFFAOYSA-N	CC1(C)CC(O)C2(C)CCC3(C)C(=CCC4C5(C)CCC(OC6OC(C(O)C(O)C6OC6OC(CO)C(O)C(O)C6O)C(O)=O)C(C)(CO)C5CCC34C)C2C1
	compound00861	M+FA-H	C42H66O16	dianoside E	112.9845, 825.422	871.433	871.432	7.94	NEG	270642	278788	276455	0.0179654	0.0186961	0.0182113	0.0182909	VFGTXIPJRALTGK-UHFFFAOYSA-N	CC1(CCC2(CCC3(C(=CCC4C3(CCC5C4(CCC(C5(C)C(=O)O)O)C)C)C2C1)C)C(=O)OC6C(C(C(C(O6)COC7C(C(C(C(O7)CO)O)O)O)O)O)O)CO
	compound00553	M+H, M+Na	C27H30O14	chrysophanol-1-O-beta-gentiobioside	309.1130, 325.1048, 329.0656, 353.0671, 379.0815, 397.0910, 415.1030, 417.3362, 433.1128, 578.2795	579.171	579.171	5.28	POS	283630	272737	266759	0.0188275	0.0182903	0.0175726	0.0182301	FKODDFZWQVWOAW-ONMHTNRHSA-N	Cc1cc(O[C@@H]2O[C@H](CO[C@@H]3O[C@H](CO)[C@@H](O)[C@H](O)[C@H]3O)[C@@H](O)[C@H](O)[C@H]2O)c2c(c1)C(=O)c1cccc(O)c1C2=O
	compound00776	M-H, M+FA-H	C45H72O18	26-o-beta-d-glucopyranosyl-3beta,26-dihydroxy-5-choleslen-16,22-dioxo-3-o-alpha-l-rhamnopyrano-syl-(1-2)-beta-d-glucopyranoside	227.5046, 899.4663	945.47	945.472	6.33	NEG	282157	246437	291726	0.0187297	0.0165266	0.0192173	0.0181579	YKBUCKAOBGDVKZ-UHFFFAOYSA-N	CC1C(C(C(C(O1)OC2C(C(OC(C2OC3C(C(C(C(O3)C)O)O)O)OC4CCC5(C6CCC7(C(C6CC=C5C4)CC8C7(C(C9(O8)CCC(CO9)(C)O)C)O)C)C)CO)O)O)O)O
	compound00413	M+H-H2O, M+H	C32H48O5	AKBA	311.2589, 312.2610, 330.2734, 407.3310, 435.3254, 453.3378, 467.3507, 495.3428, 512.5028, 513.3580	513.357	513.358	13.33	POS	283584	258692	270021	0.0188245	0.0173484	0.0177875	0.0179868	HMMGKOVEOFBCAU-BCDBGHSCSA-N	C1[C@@]2(C)[C@@]([H])(CC[C@]3(C)[C@]2([H])C(=O)C=C2[C@@]3(C)CC[C@]3(C)[C@@]2([H])[C@@H](C)[C@H](C)CC3)[C@@](C)(C(=O)O)[C@H](OC(=O)C)C1
	compound00667	M-H	C7H11NO5	acetyl-glu	100.0758, 102.0550, 125.0233, 126.0550, 127.0027, 128.0343, 144.0657, 146.0450, 170.0453, 188.0558	188.056	188.056	0.93	NEG	266460	275674	268765	0.0176878	0.0184873	0.0177048	0.0179599	RFMMMVDNIPUKGG-UHFFFAOYSA-N	O=C(O)CCC(N=C(O)C)C(=O)O
	compound00609	M-H2O-H	C36H32O16	Xanthochymuside	277.0493, 279.0317, 293.0456, 295.0610, 305.0453, 321.0402, 339.0503, 503.0980, 519.0928, 701.1489	701.151	701.152	5.67	NEG	257818	269504	281894	0.0171141	0.0180734	0.0185696	0.0179191	XGQOXAVFFQEOBL-UHFFFAOYSA-N	OCC1OC(OC2=C(C3C(OC4=CC(O)=CC(O)=C4C3=O)C3=CC=C(O)C=C3)C3=C(C(=O)CC(O3)C3=CC(O)=C(O)C=C3)C(O)=C2)C(O)C(O)C1O
	compound00803	M-H2O-H	C26H38O12	jasnudifloside j	165.0550, 195.0659, 284.0318, 327.1448, 329.1375, 450.1158, 475.1974, 477.2375, 523.1415, 523.2184	523.218	523.219	5.07	NEG	263645	267546	272855	0.0175009	0.0179422	0.0179742	0.0178058	GWTDMDFFRRXQGH-VWWGNFNJSA-N	C/C=C/1\[C@@H]2CC(=O)OC[C@@H]3[C@H]([C@H](C[C@H]3[C@H](COC(=O)C2=CO[C@H]1O[C@H]4[C@@H]([C@H]([C@@H]([C@H](O4)CO)O)O)O)C)O)C
	compound00856	M+Na, M+K	C22H28O8	Eucannabinolide	443.1693	443.168	443.168	5.02	POS	293016	260979	248730	0.0194506	0.0175018	0.016385	0.0177791	XYPJAWWDSQFSQA-UHFFFAOYSA-N	CC1=CCC(C(=CC2C(C(C1)OC(=O)C(=CCO)CO)C(=C)C(=O)O2)C)OC(=O)C
	compound00756	M+FA-H	C19H27NO12	4-(2-Nitroethyl)phenyl primeveroside	131.0340, 149.0448, 166.0498, 191.0556, 233.0671, 293.0879, 413.1441, 460.1467, 506.1464, 506.1582	506.152	506.151	4.45	NEG	258865	266170	263391	0.0171836	0.0178499	0.0173508	0.0174614	ZHVLPKFAODFQST-BMVMOQKNSA-N	O=N(=O)CCC1=CC=C(OC2OC(COC3OCC(O)C(O)C3O)C(O)C(O)C2O)C=C1
	compound00082	M+H, M+Na	C10H13N5O5	Guanosine	152.0567	284.099	284.099	1.4	POS	274963	250690	262131	0.0182522	0.0168118	0.0172677	0.0174439	NYHBQMYGNKIUIF-UUOKFMHZSA-N	NC1=NC2=C(N=CN2[C@@H]2O[C@H](CO)[C@@H](O)[C@H]2O)C(=O)N1
	compound00831	M+H-H2O	C30H48O5	lycernuicacid b	189.1638, 190.1224, 201.165, 407.3331, 425.3412, 435.3239, 453.3358, 471.1981, 471.3479	471.347	471.347	11.09	POS	259434	248588	279211	0.0172214	0.0166708	0.0183929	0.0174283	ISFIVPSZFJMIOJ-UHFFFAOYSA-N	CC12CCC3C(C1CCC4C(=CCC5C4(CCC(C5(C)CO)O)C)C2)(CCC(C3(C)C(=O)O)O)C
	compound00826	M+H-H2O	C16H12O5	Melannin	183.0803, 239.0699, 267.0648	267.065	267.065	10.69	POS	260802	247737	273374	0.0173122	0.0166137	0.0180084	0.0173114	HUGUGFBIYQBLCS-UHFFFAOYSA-N	C12C=C(OC)C(O)=CC=1C(C1C=CC(O)=CC=1)=CC(=O)O2
	compound00115	M+H	C17H12N2O4	Flazin	263.0815, 281.0918, 309.0865	309.087	309.087	6.33	POS	258387	259386	258043	0.0171519	0.0173949	0.0169985	0.0171818	USBWYUYKHHILLZ-UHFFFAOYSA-N	OCC1=CC=C(O1)C1=C2NC3=CC=CC=C3C2=CC(=N1)C(O)=O
	compound00401	M+K	C6H14O6	Allitol		221.042	221.042	0.83	POS	273060	253209	240630	0.0181259	0.0169807	0.0158514	0.016986	FBPFZTCFMRRESA-FBXFSONDSA-N	OCC(O)C(O)C(O)C(O)CO
	compound00849	M+NH4	C26H26O6	Flemiphilippinin C	58.0658, 309.112, 407.1479, 452.2071	452.207	452.207	4.91	POS	251926	263135	245896	0.016723	0.0176463	0.0161983	0.0168559	QGXIIQMVACEMFG-UHFFFAOYSA-N	CC(=CCC1=C2C(=C(C3=C1OC=C(C3=O)C4=CC(=C(C=C4)O)OC)O)C=CC(O2)(C)C)C
	compound00123	M-H	C16H32O3	2-Hydroxyhexadecanoic acid	225.2219, 271.2279	271.228	271.228	12.19	NEG	252597	257636	246660	0.0167675	0.0172776	0.0162486	0.0167646	JGHSBPIZNUXPLA-HNNXBMFYSA-N	C(CCCCCCCCCCCCC)[C@H](O)C(=O)O
	compound00559	M+Na	C32H30N2O4	Asperphenamate	238.1224, 260.1046, 292.0942, 529.2076	529.21	529.21	10.6	POS	259345	248720	247987	0.0172155	0.0166796	0.016336	0.0167437	CVULDJMCSSACEO-VMPREFPWSA-N	O=C(OC[C@@H](NC(C1=CC=CC=C1)=O)CC2=CC=CC=C2)[C@H](CC3=CC=CC=C3)NC(C4=CC=CC=C4)=O
	compound00245	M+FA-H	C7H14O6	Methyl beta-D-Galactopyranoside	195.1377, 197.0457, 221.0664, 223.0276, 227.2728, 238.0666, 238.8918, 239.0210, 239.0576, 239.0778	239.077	239.077	0.91	NEG	237591	265165	244500	0.0157714	0.0177825	0.0161063	0.0165534	HOVAGTYPODGVJG-VOQCIKJUSA-N	OCC1OC(OC)C(O)C(O)C1O
	compound00020	M+H-H2O, M+H	C22H26O8	Syringaresinol	323.1280, 330.1093, 331.1160, 339.1228, 343.1176, 351.1233, 369.1328, 371.1506, 383.1493, 401.1600	401.159	401.159	6.28	POS	239129	244195	247549	0.0158735	0.0163762	0.0163071	0.0161856	KOWMJRJXZMEZLD-UHFFFAOYSA-N	COC1=CC(=CC(OC)=C1O)C1OCC2C1COC2C1=CC(OC)=C(O)C(OC)=C1
	compound00648	M+NH4	C23H26O11	Persiconin	124.0394, 161.0597, 179.0701, 193.0859, 211.0961, 316.1175, 334.1281, 478.1712, 495.1813, 496.1821	496.181	496.182	5.25	POS	241743	252584	233018	0.016047	0.0169388	0.0153499	0.0161119	NKYUUWHIEOUGKB-UHFFFAOYSA-N	C1(OC)=CC2OC(C3C=C(O)C(OC)=CC=3)CC(=O)C=2C(OC2OC(CO)C(O)C(O)C2O)=C1
	compound00060	M-H	C35H46O20	Purpureaside C	161.0236, 623.2207, 785.2515	785.251	785.252	4.35	NEG	245932	230741	245565	0.0163251	0.015474	0.0161765	0.0159919	FSBUXLDOLNLABB-HSCIEKESSA-N	CC1C(C(C(C(O1)OC2C(C(OC(C2OC(=O)C=CC3=CC(=C(C=C3)O)O)COC4C(C(C(C(O4)CO)O)O)O)OCCC5=CC(=C(C=C5)O)O)O)O)O)O
	compound00126	M+H	C19H18O6	Scutellarein tetramethyl ether	282.0884, 313.0704, 343.1173	343.118	343.118	9.01	POS	236480	242454	241530	0.0156977	0.0162595	0.0159107	0.015956	URSUMOWUGDXZHU-UHFFFAOYSA-N	C1(OC)=CC2OC(C3C=CC(OC)=CC=3)=CC(=O)C=2C(OC)=C1OC
	compound00601	M-H2O-H	C25H30O5	Vismione D	307.0975, 308.1049, 391.1913	391.191	391.192	11.85	NEG	250287	243128	216548	0.0166142	0.0163046	0.014265	0.015728	KZPCPZBBGCTGCN-LZYBPNLTSA-N	CC(=CCCC(=CCOC1=CC(=C2C(=C1)C=C3CC(CC(=O)C3=C2O)(C)O)O)C)C
	compound00848	M+FA-H	C16H24O2	Furanofukinin	71.0128, 157.0111, 220.1465, 221.1544, 236.105, 293.1759	293.176	293.176	9.23	NEG	227982	246767	235310	0.0151336	0.0165487	0.0155009	0.0157277	JRLLKNNCOWNIBL-UHFFFAOYSA-N	COC1C2=C(CC3CCCC(C)C13C)OC=C2C
	compound00295	M+H, M+Na	C18H19NO4	N-Feruloyltyramine	121.065, 145.0284, 147.0441, 177.0545, 313.0705, 313.1077, 314.0748, 314.1382	314.139	314.139	5.88	POS	239297	229007	235736	0.0158847	0.0153576	0.015529	0.0155904	NPNNKDMSXVRADT-WEVVVXLNSA-N	COC1=CC(\C=C\C(=O)NCCC2=CC=C(O)C=C2)=CC=C1O
	compound00863	M+H	C20H18O6	desmethylicaritin	163.039, 299.0549, 355.1182	355.118	355.118	5.07	POS	256829	224012	217466	0.0170485	0.0150227	0.0143255	0.0154656	NADCVNHITZNGJU-UHFFFAOYSA-N	C1(O)=C(C/C=C(/C)\C)C2OC(C3C=CC(O)=CC=3)=C(O)C(=O)C=2C(O)=C1
	compound00484	M+H	C6H7NO	3-Hydroxy-2-methylpyridine	110.0603	110.06	110.06	0.93	POS	221712	225616	221926	0.0147174	0.0151303	0.0146193	0.0148223	AQSRRZGQRFFFGS-UHFFFAOYSA-N	CC1=C(C=CC=N1)O
	compound00263	M+H	C6H6O3	Maltol	108.0447, 109.0287, 109.1015, 126.0551, 127.0392	127.039	127.039	3.61	POS	214550	225548	223260	0.0142419	0.0151257	0.0147071	0.0146916	XPCTZQVDEJYUGT-UHFFFAOYSA-N	CC1=C(O)C(=O)C=CO1
	compound00674	M+H-H2O	C20H26O7	8β-(4'-hydroxytigloyloxy)-3β,14-dihydroxy-6βh,7αh-germacra-1(10)z,4 e,-11(13)-trien-6,12-olide	283.0974, 283.1344, 285.1117, 311.1285, 315.1225, 317.1381, 329.1396, 331.1530, 343.1541, 361.1650	361.165	361.164	5.68	POS	210181	242799	206122	0.0139519	0.0162826	0.0135782	0.0146042	ZOPQKMWHSMFPHD-UHFFFAOYSA-N	CC1=CC2C(C(CC(=CCC1O)CO)OC(=O)C(=CCO)C)C(=C)C(=O)O2
	compound00074	M-H	C9H16O4	Azelaic acid	125.0962, 187.0969	187.098	187.097	5.4	NEG	214631	217137	225046	0.0142473	0.0145617	0.0148248	0.0145446	BDJRBEYXGGNYIS-UHFFFAOYSA-N	C(CCCCCCCC(=O)O)(=O)O
	compound00627	M+H-H2O, M+H	C27H44O4	polygonin	69.0705, 89.0601, 115.0757, 133.0863, 253.1948, 271.2055, 301.2532, 397.3101, 415.3218	415.321	415.32	9.11	POS	218151	217434	220172	0.014481	0.0145816	0.0145037	0.0145221	NCLLSOCDVMFDSK-UHFFFAOYSA-N	CC1CCC2(C(C3C(O2)CC4C3(CCC5C4CCC6C5(C(CC(C6)O)O)C)C)C)OC1
	compound00253	M-H2O-H	C21H22O6	Mollicellin I	281.0484, 293.0457, 336.1016, 351.0883, 351.1257	351.124	351.124	9.64	NEG	226648	210134	216714	0.015045	0.014092	0.0142759	0.014471	NTWOSLVOKRNGLX-UHFFFAOYSA-N	CC(C)=CCc1c(O)cc2c(c1C)OC(=O)c1c(C)cc(O)c(CO)c1O2
	compound00135	M-H	C7H6O5	Gallic acid	125.0235, 169.0134	169.014	169.013	1.79	NEG	217881	218325	207576	0.0144631	0.0146413	0.013674	0.0142595	LNTHITQWFMADLM-UHFFFAOYSA-N	OC(=O)C1=CC(O)=C(O)C(O)=C1
	compound00766	M+H-H2O	C32H38O15	3-[(2S,3R,4S,5S,6R)-4,5-dihydroxy-6-(hydroxymethyl)-3-[(2S,3R,4R,5R,6S)-3,4,5-trihydroxy-6-methyloxan-2-yl]oxyoxan-2-yl]oxy-5,7-dihydroxy-2-(4-hydroxyphenyl)-8-(3-methylbut-2-enyl)chromen-4-one	129.0542, 353.1013, 395.1133, 419.1130, 445.1270, 463.1389, 481.1488, 499.1608, 644.3872, 645.2114	645.218	645.218	8.33	POS	204410	209097	228642	0.0135688	0.0140224	0.0150617	0.0142177	CJJCKYUGKAVWRW-LBNASTDVSA-N	C[C@H]1[C@@H]([C@H]([C@H]([C@@H](O1)O[C@@H]2[C@H]([C@@H]([C@H](O[C@H]2OC3=C(OC4=C(C(=CC(=C4C3=O)O)O)CC=C(C)C)C5=CC=C(C=C5)O)CO)O)O)O)O)O
	compound00350	M+K	C32H45NO9	Ludaconitine	58.0658, 253.0861, 309.1119, 581.2175, 626.2756	626.272	626.275	5.92	POS	209980	215900	212089	0.0139386	0.0144787	0.0139712	0.0141295	WCJLKJORIRSXRT-QJPGOXMJSA-N	CCN1C[C@@]2(COC)[C@H]3[C@@H](OC)[C@H]4[C@@H]1[C@]3([C@@H](OC)C[C@H]2O)[C@@H]1C[C@]2(O)[C@@H](OC)C[C@@]4(O)[C@H]1[C@H]2OC(=O)c1ccccc1
	compound00173	M-H	C15H10O5	Emodin	269.0456	269.046	269.045	9.99	NEG	214542	217022	203680	0.0142414	0.0145539	0.0134173	0.0140709	RHMXXJGYXNZAPX-UHFFFAOYSA-N	C12C(O)=CC(C)=CC=1C(=O)C1=C(C(O)=CC(O)=C1)C2=O
	compound00358	M-H	C25H28O5	Kushenol A	119.0493, 151.0023, 187.1121, 219.0659, 255.1753, 338.1486, 406.1731, 407.1863	407.186	407.186	10.96	NEG	212996	211555	206341	0.0141388	0.0141873	0.0135926	0.0139729	OGBMVWVBHWHRGD-MWTRTKDXSA-N	CC(=CCC(CC1=C2C(=C(C=C1O)O)C(=O)CC(O2)C3=CC=CC=C3O)C(=C)C)C
	compound00755	M+FA-H	C7H12O3	4-hydroxycyclohexane	99.0805, 127.0754, 129.0547, 145.0862, 171.0657, 189.0761	189.077	189.076	4.81	NEG	210654	211351	207343	0.0139833	0.0141736	0.0136586	0.0139385	HCFRWBBJISAZNK-UHFFFAOYSA-N	OC1CCC(CC1)C(O)=O
	compound00027	M+NH4, M+Na	C27H22O12	Lithospermic acid	221.0418, 227.4243, 319.0576, 381.0573, 517.1105, 561.0902	561.1	561.101	5.23	POS	220354	208997	199655	0.0146272	0.0140158	0.0131522	0.0139317	UJZQBMQZMKFSRV-UJVFRBSWSA-N	C1=CC(=C(C=C1CC(C(=O)O)OC(=O)C=CC2=C3C(C(OC3=C(C=C2)O)C4=CC(=C(C=C4)O)O)C(=O)O)O)O
	compound00022	M+H	C30H48O5	Caulophyllogenin	425.3416, 435.3259, 443.3484, 453.3366, 471.3464, 488.3461, 489.1958, 489.2809, 489.2874, 489.3522	489.357	489.358	9.88	POS	197545	192883	226343	0.0131131	0.0129351	0.0149102	0.0136528	FABOBEOYNMHSHB-UAWZMHPWSA-N	C[C@]12CC[C@@H]([C@@]([C@@H]1CC[C@@]3([C@@H]2CC=C4[C@]3(C[C@H]([C@@]5([C@H]4CC(CC5)(C)C)C(=O)O)O)C)C)(C)CO)O
	compound00606	M+H-H2O	C21H22O7	Wushanicaritin	313.0703, 369.1343	369.133	369.133	5.91	POS	210886	199832	199131	0.0139987	0.0134011	0.0131177	0.0135058	VAYWXTLNNGACLF-UHFFFAOYSA-N	C1(O)=C(CCC(O)(C)C)C2OC(C3C=CC(OC)=CC=3)=C(O)C(=O)C=2C(O)=C1
	compound00624	M+FA-H	C47H76O19	saikosaponin v1	323.0975, 619.3859, 943.4913, 989.4998	989.496	989.498	5.71	NEG	200787	208717	198483	0.0133283	0.013997	0.013075	0.0134668	WARVCCYDDIXGPS-UHFFFAOYSA-N	CC1C(C(C(C(O1)OC2CCC3(C(C2(C)CO)CCC4(C3C=CC5=C6CC(CCC6(C(CC54C)O)CO)(C)C(=O)OCC(C(C(CO)O)O)O)C)C)O)OC7C(C(C(C(O7)CO)O)O)O)O
	compound00146	M+H, M+Na	C20H39NO2	Oleoylethanolamide	62.0607, 89.0602, 98.9846, 133.0862, 174.9921, 309.2788, 326.3051	326.305	326.305	12.33	POS	195344	200405	211525	0.0129671	0.0134395	0.0139341	0.0134469	BOWVQLFMWHZBEF-KTKRTIGZSA-N	C(CCCCCCC/C=C\CCCCCCCC)(=O)NCCO
	compound00076	2M-H	C25H24O12	Isochlorogenic acid C	173.0448, 179.0344, 191.0556, 353.0878, 515.1197	1031.25	1031.25	5.14	NEG	199794	186043	221547	0.0132624	0.0124764	0.0145943	0.0134444	UFCLZKMFXSILNL-RVXRWRFUSA-N	O[C@@H]1C[C@@](O)(C[C@@H](OC(=O)\C=C\C2=CC=C(O)C(O)=C2)[C@H]1OC(=O)\C=C\C1=CC=C(O)C(O)=C1)C(O)=O
	compound00653	M-H	C11H10O4	Phellodenol A	161.0599, 187.0394, 204.9904, 205.05	205.051	205.05	6.12	NEG	208098	198792	188850	0.0138137	0.0133314	0.0124404	0.0131951	UNMQLUGEYMJJSH-UHFFFAOYSA-N	C1=CC(=O)OC2=CC(=C(C=C21)CCO)O
	compound00808	M-H	C20H28O4	kakispyrone	285.1855, 331.1913	331.191	331.191	10.82	NEG	197639	191766	206391	0.0131194	0.0128602	0.0135959	0.0131918	ZMSSBNLNFAIVPK-UHFFFAOYSA-N	CC1=C(OC(=C(C1=O)C)OC)CC=C(C)CC=CC(=CC(C)O)C
	compound00792	M+FA-H	C47H74O19	Kudinoside B	571.3646, 617.3698, 919.493, 941.4785, 987.4865	987.481	987.481	5.52	NEG	195683	193078	204091	0.0129896	0.0129482	0.0134444	0.0131274	RXALPINRMDHCFJ-CXZNMDTBSA-N	C[C@]12CC[C@@H](C([C@@H]1CC[C@@]3([C@@H]2C[C@H](C4=C5[C@]([C@@]6(CC[C@@]5(CC[C@]43C)C(=O)O6)C)(C)O)O)C)(C)C)O[C@H]7[C@@H]([C@H]([C@H](CO7)O)O[C@H]8[C@@H]([C@H]([C@@H]([C@H](O8)CO)O)O)O[C@H]9[C@@H]([C@H]([C@@H]([C@H](O9)CO)O)O)O)O
	compound00774	M+FA-H	C34H42O19	3',6-Disinapoyl sucrose	283.0241, 298.0476, 591.1729, 799.238	799.23	799.231	4.76	NEG	178038	204793	208921	0.0118183	0.0137338	0.0137626	0.0131049	SJMPGYOOYSOPLD-KIFGHFTESA-N	COc1cc(/C=C/C(=O)C(O)[C@H]2OC(OC3(CO)O[C@H](CO)[C@@H](O)[C@@H]3O)[C@H](O)[C@](O)(C(=O)/C=C/c3cc(OC)c(O)c(OC)c3)[C@@H]2O)cc(OC)c1O
	compound00134	M+FA-H	C21H20O9	Neopuerarin B	252.0423, 253.0504, 415.1043, 415.1628, 461.1067	461.109	461.109	4.62	NEG	198822	197593	192750	0.0131979	0.013251	0.0126973	0.0130487	ANUVQPJCPQLESC-BUQAOYBGSA-N	O=c1c(-c2ccc(O)cc2)coc2c([C@@H]3O[C@H]([C@H](O)CO)[C@H](O)[C@H]3O)c(O)ccc12
	compound00747	M+H-H2O	C21H30O11	(2 e)-2-decene-4,6-diyne-1,8-diol 8-o-β-d-apio-furanosyl-(1→6)-β-d-glucopyranoside	441.1737	441.175	441.173	4.21	POS	190422	209411	186045	0.0126404	0.0140435	0.0122556	0.0129798	PCNDZKRTANOUCK-UHFFFAOYSA-N	COC1=C(C=CC(=C1)CC=C)OC2C(C(C(C(O2)COC3C(C(CO3)(CO)O)O)O)O)O
	compound00597	M+NH4	C30H32O7	Sanggenone L	58.0659, 137.0597, 151.0753, 181.0858, 477.1913, 522.2499	522.249	522.249	4.76	POS	206422	192100	186808	0.0137024	0.0128826	0.0123059	0.0129637	BWLHLLYREMJAMY-UHFFFAOYSA-N	CC(=CCC1=C2C(=C(C3=C1OC4(C5=C(C=C(C=C5)O)OC4(C3=O)CC=C(C)C)O)O)C=CC(O2)(C)C)C
	compound00798	M-H	C27H30O15	Kaempferol 3-neohesperidoside	283.0247, 284.0329, 285.0405, 353.067, 383.0771, 593.1512	593.151	593.151	4.38	NEG	193797	197355	191274	0.0128644	0.013235	0.0126001	0.0128998	OHOBPOYHROOXEI-JWMUNMLDSA-N	C1(O)=CC2OC(C3C=CC(O)=CC=3)=C(O[C@H]3[C@H](O[C@H]4[C@H](O)[C@H](O)[C@@H](O)[C@H](C)O4)[C@@H](O)[C@H](O)[C@@H](CO)O3)C(=O)C=2C(O)=C1
	compound00838	M-H2O-H	C18H18O7	Inumakilactone B	119.0492, 163.0392, 265.0885, 283.0975, 327.0871	327.087	327.087	4.81	NEG	182188	200159	194552	0.0120937	0.013423	0.012816	0.0127776	VLRYBJQMQSJMHB-UHFFFAOYSA-N	CC12C3C(C4C5(O4)C(OC(=O)C=C5C3(C6C(C1O)O6)C)C=C)OC2=O
	compound00098	M+H-H2O	C15H24O	Alismol	107.0858, 109.1016, 119.0857, 121.1014, 133.1011, 147.1169, 161.1323, 175.1485, 203.0700, 203.1802	203.179	203.18	11.13	POS	192743	181898	198599	0.0127944	0.0121985	0.0130826	0.0126918	BUPJOLXWQXEJSQ-RBSFLKMASA-N	CC(C)C1=CC2C(CCC2(C)O)C(=C)CC1
	compound00813	M+NH4	C26H32O12	notracheloside	164.0704, 182.0812, 193.0862, 374.1603, 392.17, 553.2221, 554.2238	554.223	554.224	5.02	POS	204386	184566	178011	0.0135673	0.0123774	0.0117264	0.012557	VXYKGOAXVHSLDD-QUPZAGOASA-N	COC1=C(C=CC(=C1)C[C@H]2COC(=O)[C@@]2(CC3=CC(=C(C=C3)O[C@@H]4[C@H]([C@H]([C@@H]([C@H](O4)CO)O)O)O)OC)O)O
	compound00829	M-H	C18H16O3	Magnaldehyde B	251.1074, 279.1028	279.103	279.102	11.72	NEG	192050	184722	183664	0.0127484	0.0123878	0.0120988	0.0124117	CWLSQIXOLLQBDC-UHFFFAOYSA-N	C=CCC1=CC(=C(C=C1)O)C2=C(C=CC(=C2)C=CC=O)O
	compound00566	M+FA-H	C26H34O10	Aviculin	359.1497, 373.129, 389.1658, 419.17, 505.2603, 551.2133	551.213	551.214	4.89	NEG	181874	193501	184740	0.0120729	0.0129766	0.0121696	0.0124064	FPJFPMQEUVMUKU-CDDCGRQRSA-N	COc1cc([C@H]2c3cc(O)c(OC)cc3C[C@@H](CO)[C@@H]2CO[C@@H]2O[C@@H](C)[C@H](O)[C@@H](O)[C@H]2O)ccc1O
	compound00485	M+H-H2O	C17H14O7	Tricin	147.0439, 177.0546, 313.0704	313.071	313.07	5.93	POS	193941	176975	187697	0.0128739	0.0118683	0.0123644	0.0123689	HRGUSFBJBOKSML-UHFFFAOYSA-N	C12C(=O)C=C(C3C=C(OC)C(O)=C(OC)C=3)OC=1C=C(O)C=C2O
	compound00616	M-H	C48H76O20	sophoraflavoside II	323.0999, 601.3751, 925.4835, 971.4885	971.486	971.487	6.31	NEG	180209	180133	195194	0.0119624	0.01208	0.0128583	0.0123003	SJVKMVMKJONZFJ-UHFFFAOYSA-N	CC1C(C(C(C(O1)O)OC2C(C(C(C(O2)CO)O)O)OC3C(C(C(OC3OC4CCC5(C(C4(C)CO)CCC6(C5CC=C7C6(CCC8(C7CC(CC8O)(C)C(=O)O)C)C)C)C)C(=O)O)O)O)O)O
	compound00794	M+H-H2O	C36H38O16	Licorice glycoside A	365.1052, 709.2162	709.213	709.216	1.97	POS	179681	186421	185006	0.0119273	0.0125018	0.0121872	0.0122054	BYQKEKUAWGGZTQ-PMIHXJGWSA-N	C1(O)C=CC(C(=O)/C=C/C2C=CC(O[C@H]3[C@H](O[C@H]4[C@H](O)[C@](COC(/C=C/C5C=CC(O)=C(OC)C=5)=O)(O)CO4)[C@@H](O)[C@H](O)[C@@H](CO)O3)=CC=2)=C(O)C=1
	compound00240	M+H-H2O	C20H24O5	Rosmanol quinone	89.0602, 98.9845, 107.0495, 133.0859, 165.0546, 174.9926, 271.0963, 326.1456, 327.1588	327.159	327.159	10.25	POS	179761	172813	197449	0.0119326	0.0115892	0.0130069	0.0121762	IQNNDXVLTVLXLJ-FORWCCJISA-N	CC(C)C1=CC2=C(C(=O)C1=O)[C@@]13CCCC(C)(C)[C@@H]1[C@H](OC3=O)[C@H]2O
	compound00736	M+Na	C35H68O5	1,3-Dipalmitin	292.1329, 296.1360, 297.1470, 313.2737, 317.2486, 335.2562, 573.2773, 573.4875, 591.2694, 591.4992	591.496	591.498	13.54	POS	189112	182025	177229	0.0125534	0.012207	0.0116749	0.0121451	GFAZGHREJPXDMH-UHFFFAOYSA-N	[H]C(O)(COC(=O)CCCCCCCCCCCCCCC)COC(=O)CCCCCCCCCCCCCCC
	compound00655	M+FA-H	C20H30O10	Phenethyl rutinoside	103.0391, 119.0339, 143.0342, 163.0604, 205.0713, 227.5149, 227.7242, 265.0938, 429.1759, 475.1836	475.182	475.182	4.75	NEG	168491	180788	197106	0.0111846	0.012124	0.0129843	0.0120976	OKUGUNDXBGUFPA-UHFFFAOYSA-N	CC1OC(OCC2OC(OCCC3=CC=CC=C3)C(O)C(O)C2O)C(O)C(O)C1O
	compound00224	M+H	C27H30O15	Saponarin		595.166	595.166	4.38	POS	187986	176173	180990	0.0124786	0.0118145	0.0119226	0.0120719	HGUVPEBGCAVWID-KETMJRJWSA-N	C1(O[C@H]2[C@H](O)[C@@H](O)[C@H](O)[C@@H](CO)O2)=CC2OC(C3C=CC(O)=CC=3)=CC(=O)C=2C(O)=C1[C@H]1[C@H](O)[C@@H](O)[C@H](O)[C@@H](CO)O1
	compound00745	M+NH4	C8H14O5	(2R)-2-butoxybutanedioic acid	58.0658, 172.0969, 190.1073, 208.1175	208.118	208.118	0.86	POS	180608	181231	182179	0.0119889	0.0121537	0.0120009	0.0120478	UDLOAJGWSDUKME-ZCFIWIBFSA-N	CCCCO[C@H](CC(=O)O)C(=O)O
	compound00746	M+K	C30H48O6	(22r)-22-hydroxycimigenol	177.0542, 219.0650, 281.0811, 297.1120, 321.1123, 339.1227, 469.2365, 525.2996, 542.3332, 543.3091	543.308	543.311	11.72	POS	188469	164616	189889	0.0125107	0.0110395	0.0125088	0.0120197	UWWGZMSHJHKCOS-UHFFFAOYSA-N	CC1C(C2C(OC3(C1C4(CCC56CC57CCC(C(C7CCC6C4(C3O)C)(C)C)O)C)O2)C(C)(C)O)O
	compound00604	M+H-H2O	C29H42O5	ulmoidol	151.0754, 187.1481, 407.2927, 452.2864, 453.2979	453.3	453.3	11.78	POS	189691	158918	186258	0.0125918	0.0106574	0.0122697	0.0118396	CGDNMHCUSPXQHB-ASWZSIAWSA-N	C[C@@H]1CC[C@]23CC[C@]4([C@@]5(CC[C@H]6C(=C)[C@H]([C@@H](C[C@@]6([C@H]5[C@H]7[C@@H]([C@@]4([C@@H]2[C@H]1C)OC3=O)O7)C)O)O)C)C
	compound00733	M-H	C15H18O9	1-caffeoylglucose	135.0442, 179.0343, 341.0853	341.088	341.088	3.78	NEG	176957	172345	181883	0.0117465	0.0115578	0.0119815	0.0117619	WQSDYZZEIBAPIN-UHFFFAOYSA-N	O=C(OC1OC(CO)C(O)C(O)C1O)C=CC2=CC=C(O)C(O)=C2
	compound00698	M-H2O-H	C20H16O7	Corylidin	280.0369, 321.0768, 349.0715	349.072	349.072	8.17	NEG	172749	172294	179379	0.0114672	0.0115544	0.0118165	0.0116127	QYJUEWQOEZPDIA-UHFFFAOYSA-N	C12OC(C)(C)C(O)C(O)C1=CC1C3OC4=CC(O)=CC=C4C=3C(=O)OC=1C=2
	compound00260	M+Na, M+K	C18H22O2	Magnolignan	277.216, 293.1506	293.151	293.151	11.15	POS	261841	122256	137393	0.0173812	0.00819875	0.00905069	0.0115435	OYAQUBKYAKSHOA-UHFFFAOYSA-N	CCCc1ccc(O)c(-c2cc(CCC)ccc2O)c1
	compound00259	M-H	C53H86O22	Macranthoside B	1073.5559	1073.55	1073.55	8.68	NEG	186455	155312	177557	0.012377	0.0104155	0.0116965	0.0114963	KPDVIKCSTOVVEA-KZFFKTSUSA-N	C[C@@H]1O[C@@H](O[C@H]2[C@H](O[C@H]3CC[C@@]4(C)[C@@H](CC[C@]5(C)[C@@H]4CC=C4[C@@H]6CC(C)(C)CC[C@]6(C(=O)O)CC[C@]45C)[C@]3(C)CO)OC[C@H](O)[C@@H]2O)[C@H](O)[C@H](O[C@@H]2O[C@H](CO)[C@@H](O[C@@H]3O[C@H](CO)[C@@H](O)[C@H](O)[C@H]3O)[C@H](O)[C@H]2O)[C@H]1O
	compound00662	M+H-H2O	C19H24O6	Tagitinin F	255.1015, 281.1163, 285.1121, 287.1275, 312.2529, 313.1437, 330.1664, 330.2642, 331.0808, 331.1561	331.154	331.154	5.07	POS	180702	168417	169390	0.0119951	0.0112944	0.0111585	0.0114827	XJUPOHKZSDZNBE-UHFFFAOYSA-N	CC1=CC2C(C(CC3(C=CC1(O3)O)C)OC(=O)C(C)C)C(=C)C(=O)O2
	compound00683	M+NH4	C19H18O4	6-methoxy-2-[2-(3-methoxyphenyl)ethyl] chromone	58.0659, 107.0495, 145.0648, 151.0759, 189.091, 252.1144, 283.1326, 285.1491	328.154	328.155	4.54	POS	166585	164449	186092	0.011058	0.0110283	0.0122587	0.0114483	ZPXODGLAGYZOOM-UHFFFAOYSA-N	COC1=CC2=C(C=C1)OC(=CC2=O)CCC3=CC(=CC=C3)OC
	compound00645	M-H	C20H18O6	sanggenone F	281.0454, 353.1035	353.103	353.103	6.45	NEG	172354	166919	175851	0.011441	0.0111939	0.0115841	0.0114063	NQLFKRRSBSAFQZ-INIZCTEOSA-N	CC1(C=CC2=C(O1)C=CC(=C2O)[C@@H]3CC(=O)C4=C(C=C(C=C4O3)O)O)C
	compound00617	M+H-H2O	C20H18O5	Psoralenol	137.0233, 321.1116	321.112	321.112	7.03	POS	173012	175493	166244	0.0114846	0.0117689	0.0109512	0.0114016	IPXXMSXJVCGTCG-UHFFFAOYSA-N	C1(O)=CC2OC=C(C3C=CC4OC(C)(C)C(O)CC=4C=3)C(=O)C=2C=C1
	compound00796	M-H	C33H40O20	kaempferol-3-rhamnosyl glucoside-7-glucoside	227.6907, 283.0251, 593.1513, 755.2059	755.204	755.205	4.31	NEG	180438	155281	174791	0.0119776	0.0104135	0.0115143	0.0113018	AHMOLGSACSTQBR-UHFFFAOYSA-N	CC1C(C(C(C(O1)OC2C(OC(C(C2O)O)OC3=C(OC4=CC(=CC(=C4C3=O)O)OC5C(C(C(C(O5)CO)O)O)O)C6=CC=C(C=C6)O)CO)O)O)O
	compound00030	M+Na	C19H18O11	Mangiferin	427.063, 445.0735	445.074	445.075	4.32	POS	178286	163190	167849	0.0118347	0.0109438	0.011057	0.0112785	AEDDIBAIWPIIBD-ZJKJAXBQSA-N	[H][C@]1(CO)O[C@@]([H])(C2=C(O)C3=C(OC4=C(C=C(O)C(O)=C4)C3=O)C=C2O)[C@]([H])(O)[C@@]([H])(O)[C@]1([H])O
	compound00842	M+H-H2O, M+H	C10H14O4	gardendiol	125.0234, 135.0804, 137.0960, 153.0909, 163.0399, 163.0752, 163.1091, 179.0697, 181.0497, 181.0854	199.096	199.097	4.78	POS	172150	168111	167700	0.0114274	0.0112738	0.0110472	0.0112495	RQRMWYOWQUEKAS-IWSPIJDZSA-N	C1C=C([C@@H]2[C@H]1[C@H](C(=O)OC2)CO)CO
	compound00757	M+H-H2O, M+H	C15H24O	4,10-dimethylene-7-isopropyl-5(E)-cyclodecenol	107.0858, 109.1015, 119.0858, 121.1015, 133.1012, 147.1168, 161.1325, 175.1481, 203.1434, 203.1795	203.179	203.179	6.53	POS	173483	163635	165744	0.0115159	0.0109737	0.0109183	0.011136	OSSWBZXPRYZGRO-VZLFFANISA-N	CC(C)[C@H]\1CCC(=C)[C@@H](CCC(=C)/C=C1)O
	compound00894	M+NH4	C20H18O4	Glabrene	263.0703, 263.1066, 279.1007, 291.1010, 295.0965, 308.1263, 311.1274, 323.1277, 325.1313, 340.1545	340.154	340.154	4.6	POS	167171	170740	164226	0.0110969	0.0114502	0.0108183	0.0111218	NGGYSPUAKQMTNP-UHFFFAOYSA-N	CC1(C)OC2=C(C=CC(O)=C2C=C1)C1=CC2=CC=C(O)C=C2OC1
	compound00709	M+H-H2O	C19H19NO5	cassyfiline	309.0993, 324.1227	324.123	324.123	4.96	POS	166051	164297	171761	0.0110226	0.0110181	0.0113147	0.0111185	FZXIOJQNDYKPCE-LBPRGKRZSA-N	COC1=C(C=C2CC3C4=C(CCN3)C(=C5C(=C4C2=C1)OCO5)OC)O
	compound00626	M+H-H2O	C19H22O6	ponalactone a	98.9846, 174.9923, 176.9894, 185.0961, 229.086, 252.9987, 267.1381, 285.1484, 311.1278	329.138	329.138	9.11	POS	167361	166669	164351	0.0111095	0.0111771	0.0108266	0.0110377	KDORDIOOUCRJPK-PAFIYYKWSA-N	CC(C)C1C2=CC3C4C(C(C5C(C4(C2=CC(=O)O1)C)O5)O)(C(=O)O3)C
	compound00791	M-H	C40H38O8	kuvanon V	119.0496, 203.0711, 221.0788, 321.1133, 323.1289	645.249	645.249	9.3	NEG	166134	164002	162096	0.0110281	0.0109983	0.010678	0.0109015	MYKDNKGHXHALEF-UHFFFAOYSA-N	CC1=CC(C(C(C1)C2=CC=C(C=C2)O)C(=O)C3=CC(=C(C(=C3)O)CC=C(C)C)O)C4=C(C=CC(=C4O)C(=O)C=CC5=CC=C(C=C5)O)O
	compound00664	2M-H	C18H14O8	PSOROMICACID	321.0399, 339.0512, 473.0865, 493.1148, 517.0779, 519.0934, 553.1993, 679.2256, 714.1465, 715.1403	715.13	715.131	5.36	NEG	149496	167097	173046	0.00992364	0.0112059	0.0113993	0.0108429	FUCWJKJZOHOLEO-UHFFFAOYSA-N	CC1=CC(=C(C2=C1C(=O)OC3=C(O2)C(=CC(=C3C)OC)C(=O)O)C=O)O
	compound00855	M+H	C25H28O5	euchrenone	165.0182, 183.0288, 189.1275, 193.0493, 205.1704, 221.0807, 353.138, 409.2005	409.201	409.201	10.76	POS	164609	166945	156334	0.0109268	0.0111957	0.0102984	0.010807	UUJGHXKKHDPLPR-QFIPXVFZSA-N	C1(O)=C(C/C=C(/C)\C)C2O[C@H](C3C=CC4OC(C)(C)CCC=4C=3)CC(=O)C=2C(O)=C1
	compound00420	2M-H	C10H10O3	4-Methoxycinnamic acid	119.0492, 355.119	355.119	355.118	6.7	NEG	153930	164680	166665	0.010218	0.0110438	0.010979	0.0107469	AFDXODALSZRGIH-QPJJXVBHSA-N	COC1=CC=C(\C=C\C(O)=O)C=C1
	compound00296	M+H	C6H11NO3	N-Hydroxypipecolic acid	111.0444, 123.2203, 128.0704, 129.0549, 130.0869, 131.2605, 131.6523, 140.2961, 142.0069, 146.0807	146.081	146.081	0.86	POS	161617	163793	158994	0.0107282	0.0109843	0.0104737	0.0107287	SEWARTPIJFHCRP-UHFFFAOYSA-N	O=C(O)C1CCCCN1O
	compound00797	M-H	C21H20O10	KAEMPFEROL-3-O-RHAMNOSIDE	255.0302, 284.033, 285.0402, 430.218, 431.0981	431.098	431.098	5.42	NEG	159145	153751	171379	0.0105641	0.0103109	0.0112895	0.0107215	SOSLMHZOJATCCP-UHFFFAOYSA-N	CC1OC(OC2=C(OC3=CC(O)=CC(O)=C3C2=O)C2=CC=C(O)C=C2)C(O)C(O)C1O
	compound00696	M+NH4	C12H22O	cyclododecanon	88.0762, 200.2008	200.201	200.201	10.49	POS	159751	159908	161650	0.0106043	0.0107237	0.0106486	0.0106589	SXVPOSFURRDKBO-UHFFFAOYSA-N	O=C1CCCCCCCCCCC1
	compound00744	M+Na	C16H30O9	(2s,6 ζ)-3,7-dimethyloct-3(10)-ene-1,2,6,7-tetrol1-o-β-d-glucopyranoside	389.1783	389.178	389.179	4.1	POS	150343	169259	159766	0.00997987	0.0113509	0.0105245	0.0106184	YTJFEBUQZTULAC-UHFFFAOYSA-N	CC(C)(O)C(O)CCC(=C)C(CO)OC1OC(CO)C(O)C(O)C1O
	compound00611	M+NH4	C21H20O5	xanthohumol c	58.0658, 325.1068, 370.1651	370.165	370.165	4.43	POS	146853	161553	167967	0.00974817	0.010834	0.0110648	0.010549	CVMUWVCGBFJJFI-RMKNXTFCSA-N	C1(O)C=CC(/C=C/C(C2C(OC)=CC3OC(C)(C)C=CC=3C=2O)=O)=CC=1
	compound00679	M+K	C31H46O5	6α-Hydroxypolyporenic acid C	281.1178, 469.2373, 536.2878, 537.2994	537.297	537.3	14.82	POS	149352	154140	172571	0.00991411	0.0103369	0.011368	0.0105397	NRSIOSASQDHZSI-UHFFFAOYSA-N	CC(C)C(=C)CCC(C1C(CC2(C1(CC=C3C2=CC(C4C3(CCC(=O)C4(C)C)C)O)C)C)O)C(=O)O
	compound00712	M+FA-H	C40H60N4O10	bufotoxins	755.4233, 801.4205	801.429	801.427	7.68	NEG	156321	160276	158025	0.0103767	0.0107484	0.0104098	0.0105116	HDTHCLKLBSPBIS-UHFFFAOYSA-N	CC(=O)OC1CC2(C3CCC4CC(CCC4(C3CCC2(C1C5=COC(=O)C=C5)C)C)OC(=O)CCCCCCC(=O)NC(CCCN=C(N)N)C(=O)O)O
	compound00852	M+H-H2O	C38H44O9	euphoscopin C	317.1169, 333.0883, 339.1628, 341.1381, 341.3075, 355.1573, 571.2323, 609.2936, 626.2813, 627.3005	627.295	627.295	11.73	POS	170778	151964	150817	0.0113364	0.010191	0.00993501	0.0104875	ZMQZEEAERZPRGX-CFAJCEJWSA-N	C[C@@H]1C[C@]2([C@H]([C@H]1OC(=O)C3=CC=CC=C3)/C=C(/[C@@H](CC(=O)C(/C=C/[C@H]([C@H]2OC(=O)C)C)(C)C)OC(=O)C4=CC=CC=C4)\C)OC(=O)C
	compound00822	M+H	C18H21NO3	METHYL COCLAURINE	107.0495, 269.1175, 300.1592	300.159	300.16	4.37	POS	155799	155392	150486	0.010342	0.0104209	0.00991319	0.0102254	BOKVLBSSPUTWLV-UHFFFAOYSA-N	CN1CCC2=CC(=C(C=C2C1CC3=CC=C(C=C3)O)O)OC
	compound00440	M+H	C20H20O6	(+)-Balanophonin	147.0439, 161.0229, 263.0694, 281.0808, 284.1011, 356.1819, 356.2648, 357.1302	357.133	357.133	6.5	POS	151600	152529	156288	0.0100633	0.0102289	0.0102954	0.0101959	GWCSSLSMGCFIFR-LNFBDUAVSA-N	COc1cc([C@H]2Oc3c(OC)cc(/C=C/C=O)cc3[C@@H]2CO)ccc1O
	compound00579	M+H	C14H24N2O7	Spectinomycin		333.166	333.166	0.79	POS	161493	152159	146192	0.01072	0.0102041	0.00963035	0.0101848	UNFWWIHTNXNPBV-WXKVUWSESA-N	[H][C@@]12O[C@H](C)CC(=O)[C@]1(O)O[C@]1([H])[C@@H](NC)[C@@H](O)[C@@H](NC)[C@H](O)[C@@]1([H])O2
	compound00490	M+Na, M+K, M+H	C20H22O6	Columbin	381.1308	381.131	381.131	6.93	POS	150040	150898	158754	0.00995972	0.0101195	0.0104578	0.010179	AALLCALQGXXWNA-UTOPOAIZSA-N	C[C@@]12CC(c3ccoc3)OC(=O)C1CC[C@]1(C)C2C2C=C[C@@]1(O)C(=O)O2
	compound00093	M+H	C18H19NO3	Stepharine	161.0836, 192.1019, 269.1172, 298.1441	298.144	298.144	4.42	POS	147491	163342	147445	0.00979051	0.010954	0.0097129	0.0101525	OGJKMZVUJJYWKO-UHFFFAOYSA-N	O=C1C=CC2(C=C1)C=3C(OC)=C(OC)C=C4C3C(NCC4)C2
	compound00661	M+FA-H	C45H60O23	syringylglycerol-β-syringaresinol ether-4'',4'''-di-o-β-d-glucopyranoside	351.0872, 366.1112, 659.2351, 967.3454	1013.35	1013.35	5.6	NEG	140581	158927	158424	0.00933187	0.0106579	0.0104361	0.010142	ZMXVXNLFOWGKJM-UHFFFAOYSA-N	COC1=CC(=CC(=C1OC2C(C(C(C(O2)CO)O)O)O)OC)C3C4COC(C4CO3)C5=CC(=C(C(=C5)OC)OC(CO)C(C6=CC(=C(C(=C6)OC)OC7C(C(C(C(O7)CO)O)O)O)OC)O)OC
	compound00551	M+H, M+Na	C20H24O7	Demethoxydeacetoxypseudolaric acid B	204.0757, 399.142	399.141	399.142	5.51	POS	160559	152930	142925	0.010658	0.0102558	0.00941514	0.0101096	QPFFEVMIQIJTGZ-XEBRHTACSA-N	C/C(=C\C=C\[C@]1(C)OC(=O)[C@@]23CC=C(C(=O)O)CC[C@@]2(O)[C@@H]1CC3)C(=O)O
	compound00493	M+K	C7H14O6	Sequoyitol		233.042	233.042	0.86	POS	159813	153986	141297	0.0106085	0.0103266	0.00930789	0.010081	DSCFFEYYQKSRSV-MVWKSXLKSA-N	COC1C(C(C(C(C1O)O)O)O)O
	compound00102	M+H	C21H20O10	Sophoricoside	271.06, 433.1128	433.113	433.113	5.15	POS	161617	147499	141427	0.0107282	0.00989161	0.00931641	0.00997875	ISQRJFLLIDGZEP-CMWLGVBASA-N	C1(O)C=C(O)C2C(=O)C(C3C=CC(O[C@H]4[C@H](O)[C@@H](O)[C@H](O)[C@@H](CO)O4)=CC=3)=COC=2C=1
	compound00570	M+Na	C20H26O3	beta-Estradiol 17-acetate	147.0438, 281.0794, 336.0945, 336.1907, 337.1014, 337.1403, 337.1524, 337.1781	337.177	337.177	10.56	POS	147386	146200	153575	0.00978357	0.00980444	0.0101167	0.00990156	QAHOQNJVHDHYRN-SLHNCBLASA-N	CC(=O)OC1CCC2C1(CCC3C2CCC4=C3C=CC(=C4)O)C
	compound00409	M-H	C15H10O5	Apigenin	268.0334, 269.0453	269.046	269.045	6.79	NEG	149881	154229	141664	0.00994921	0.0103429	0.00933208	0.00987474	KZNIFHPLKGYRTM-UHFFFAOYSA-N	C1(O)C=C2OC(C3=CC=C(O)C=C3)=CC(=O)C2=C(O)C=1
	compound00525	M+H, M+Na	C18H34O4	Dibutyl sebacate	319.3001, 336.3248, 337.1086, 337.2347	337.235	337.235	12.91	POS	146379	145262	148513	0.0097167	0.00974156	0.0097832	0.00974715	PYGXAGIECVVIOZ-UHFFFAOYSA-N	CCCCOC(=O)CCCCCCCCC(=O)OCCCC
	compound00701	M+FA-H	C52H84O20	Clematisprosapogenin,Cp7a	749.4485, 1073.5558	1073.55	1073.55	6.4	NEG	147693	121075	169298	0.00980398	0.00811953	0.0111524	0.00969197	SQMQSLVVHZAFKJ-UHFFFAOYSA-N	CC1C(C(C(C(O1)OC2C(C(COC2OC3CCC4(C(C3(C)C)CCC5(C4CC=C6C5(CCC7(C6CC(CC7)(C)C)C(=O)O)C)C)C)O)O)O)OC8C(C(C(CO8)OC9C(C(C(C(O9)CO)O)O)O)O)O)O
	compound00546	M+H, M+Na	C20H22O4	Dehydrodiisoeugenol	231.1178, 249.1273, 251.0002, 267.1377, 270.0849, 310.3100, 326.1445, 326.3783, 327.0787, 327.1592	349.141	349.141	10.78	POS	153395	144989	138943	0.0101825	0.00972322	0.00915283	0.00968618	ITDOFWOJEDZPCF-AATRIKPKSA-N	C/C=C/c1cc(OC)c2c(c1)C(C)C(c1ccc(O)c(OC)c1)O2
	compound00783	M+H-H2O	C30H44O3	dehydrotramet-enonic acid	169.1014, 435.3257	435.326	435.326	9.88	POS	148468	134277	149797	0.00985536	0.00900491	0.00986781	0.00957603	PLNOCPRTFZIBRT-UHFFFAOYSA-N	CC(=CCCC(C1CCC2(C1(CC=C3C2=CCC4C3(CCC(=O)C4(C)C)C)C)C)C(=O)O)C
	compound00720	M+H-H2O, M+H	C30H46O4	apioglycyrrhizin qt	229.6999, 233.1895, 235.1695, 302.9944, 407.3294, 425.3409, 435.3226, 453.3365, 471.1473, 471.3493	471.347	471.347	11.9	POS	148593	135264	148348	0.00986372	0.00907105	0.00977238	0.00956905	MPDGHEJMBKOTSU-QIICKTPFSA-N	C[C@@]12CC[C@](C[C@H]1C3=CC(=O)[C@H]4[C@]5(CC[C@@H](C([C@@H]5CC[C@@]4([C@]3(CC2)C)C)(C)C)O)C)(C)C(=O)O
	compound00105	M-H, M+FA-H	C21H20O11	2-(3,4-dihydroxyphenyl)-7-(beta-D-glucopyranosyloxy)-8-hydroxy-4H-1-benzopyran-4-one	61.9873, 284.0328, 285.0405, 447.093	447.093	447.093	4.88	NEG	137755	150127	142936	0.00914424	0.0100678	0.00941586	0.00954263	SRYAJAYCKDFWKE-PNLWMVSSSA-N	C1=CC(=C(C=C1C2=CC(=O)C3=C(O2)C(=C(C=C3)O[C@H]4[C@@H]([C@H]([C@@H]([C@H](O4)CO)O)O)O)O)O)O
	compound00704	M-H	C33H40O19	Chrysophanol 1-triglucoside	283.025, 446.0871, 577.1566, 739.21	739.209	739.21	4.38	NEG	144043	152862	132502	0.00956169	0.0102512	0.00872852	0.00951381	SOWISUOFXLRAML-UHFFFAOYSA-N	CC1=CC2=C(C(=O)C3=C(C=CC=C3O)C2=O)C(OC2OC(COC3OC(CO)C(O)C(OC4OC(CO)C(O)C(O)C4O)C3O)C(O)C(O)C2O)=C1
	compound00752	M+FA-H	C10H10O3	2-methoxy-3-phenylprop-2-enoic acid	91.0542, 117.0698, 133.0648, 161.0598, 163.0391, 179.0709, 223.0607	223.061	223.061	5.06	NEG	141431	149430	137588	0.00938829	0.0100211	0.00906354	0.00949098	CNXZMGRWEYQCOQ-UHFFFAOYSA-N	COC(=CC1=CC=CC=C1)C(=O)O
	compound00549	M+Na	C20H26O6	Secoisolariciresinol	385.1643	385.162	385.162	5.53	POS	152085	143562	131973	0.0100955	0.00962756	0.00869368	0.00947225	PUETUDUXMCLALY-HOTGVXAUSA-N	COC1=C(O)C=CC(C[C@@H](CO)[C@H](CO)CC2=CC(OC)=C(O)C=C2)=C1
	compound00895	M+FA-H	C39H64O13	gitogenin 3-O-β-D-galactopyranoside	227.997, 228.1422, 739.428	785.433	785.434	7.37	NEG	140642	140115	145141	0.00933591	0.00939642	0.00956106	0.00943113	KHIZMXXBPIYCQP-UHFFFAOYSA-N	CC1CCC2(C(C3C(O2)CC4C3(CCC5C4CCC6C5(CC(C(C6)OC7C(C(C(C(O7)CO)O)O)OC8C(C(C(C(O8)C)O)O)O)O)C)C)C)OC1
	compound00174	M+H, M+Na	C21H20O10	Emodin-1-O-beta-D-glucopyranoside	71.0497, 85.0289, 129.0546, 287.0546, 432.1715	433.113	433.113	5.41	POS	143643	143403	135192	0.00953508	0.00961687	0.00890571	0.00935255	ZXXFEBMBNPRRSI-JNHRPPPUSA-N	Cc1cc(O[C@@H]2O[C@H](CO)[C@@H](O)[C@H](O)[C@H]2O)c2c(c1)C(=O)c1cc(O)cc(O)c1C2=O
	compound00464	M+H, M+Na	C18H16O5	4',5,7-Trimethoxyflavone	213.0911, 298.0833, 312.1645, 313.0691, 313.1066	313.107	313.107	8.68	POS	133315	146370	136858	0.00884952	0.00981583	0.00901545	0.00922693	ZXJJBDHPUHUUHD-UHFFFAOYSA-N	C1(OC)=CC2OC(C3C=CC(OC)=CC=3)=CC(=O)C=2C(OC)=C1
	compound00286	M+H	C27H30O15	Oroxin B		595.166	595.166	5.08	POS	154479	127227	133879	0.0102544	0.0085321	0.00881922	0.00920191	HAYLVXFWJCKKDW-IJTBWITGSA-N	O=c1cc(-c2ccccc2)oc2cc(O[C@@H]3O[C@H](CO[C@@H]4O[C@H](CO)[C@@H](O)[C@H](O)[C@H]4O)[C@@H](O)[C@H](O)[C@H]3O)c(O)c(O)c12
	compound00522	M+H-H2O, M+H	C8H15NO6	Cyclic N-Acetyl-D-mannosamine		204.087	204.087	0.89	POS	144486	134181	135906	0.00959103	0.00899844	0.00895276	0.00918074	OVRNDRQMDRJTHS-OZRXBMAMSA-N	CC(=O)N[C@@H]1[C@H](O)O[C@H](CO)[C@@H](O)[C@@H]1O
	compound00689	M+H-H2O	C15H26O2	5e,10(14)-germacradien-1β,4β-diol	163.1481, 165.0908, 175.1481, 193.1585, 203.1433, 203.1793, 205.1587, 220.1812, 221.1535, 221.1889	221.19	221.19	8.23	POS	129161	138915	146177	0.00857377	0.00931594	0.00962935	0.00917302	NSIOXFVMCTYIOU-UHFFFAOYSA-N	CC(C)C1CCC(=C)C(CCC(C=C1)(C)O)O
	compound00739	M+FA-H	C17H30O10	(e)-2-hexenyl-α-l-arabinopyranosyl-(1→2)-β-d-glucopyranoside	59.0128, 89.0235, 101.0235, 163.0606, 195.0656, 205.0716, 227.9427, 393.1765, 439.1805	439.182	439.182	4.35	NEG	132869	136725	142931	0.00881995	0.00916908	0.0094155	0.00913484	MOOXSHZEQJWTJN-UHFFFAOYSA-N	CCCC=CCOC1C(C(C(CO1)O)O)OC2C(C(C(C(O2)CO)O)O)O
	compound00770	2M-H	C6H11NO4	3,4-dihydroxypipecolic acid	123.0554, 124.0396, 135.0554, 142.0508, 165.0662, 213.0877, 232.0822, 243.0983, 321.1301	321.13	321.13	0.8	NEG	142808	136416	132469	0.00947965	0.00914834	0.00872633	0.00911811	SUCGXPHEYBRFIL-UHFFFAOYSA-N	C1CNC(C(C1O)O)C(=O)O
	compound00591	M+H, M+Na	C22H36O4	vitetrifolin e	97.0652, 177.1274, 227.4343, 291.2682, 319.2638, 329.2473, 347.2579, 365.154, 365.269	365.269	365.269	13.48	POS	146876	133954	129974	0.00974969	0.0089832	0.00856198	0.00909829	HEUKTFJGHNRGIR-VVPBWZQQSA-N	C[C@@H]1[C@H]([C@H](C2=C([C@]1(C)CCC(C)(C=C)O)CCCC2(C)C)OC(=O)C)O
	compound00070	M+H	C23H24O12	Iristectorin B	315.0486, 331.0808, 492.2003, 493.1314	493.134	493.134	5.23	POS	136528	139338	133381	0.00906278	0.00934428	0.00878644	0.0090645	XVNKSNSGLVWSFS-ZTATXHNCSA-N	O([C@H]1[C@H](O)[C@@H](O)[C@H](O)[C@@H](CO)O1)C1C(OC)=C(O)C2C(=O)C(C3C=C(OC)C(O)=CC=3)=COC=2C=1
	compound00313	M+Na	C21H22O7	Pteryxin	227.0702, 245.0808, 309.073, 338.1507, 396.0859, 409.1254	409.126	409.126	10.56	POS	139923	131616	137280	0.0092882	0.00882641	0.00904325	0.00905262	LYUZYPKZQDYMEE-YRCPKEQFSA-N	CC=C(C)C(=O)OC1C(C(OC2=C1C3=C(C=C2)C=CC(=O)O3)(C)C)OC(=O)C
	compound00726	M+H-H2O	C30H46O4	16-oxo-3α,21β-dihydroxyserrat-14-en-24-al	205.1589, 215.1792, 217.1584, 219.1745, 247.1686, 261.1832, 395.2943, 407.3388, 435.3340, 453.3389	453.336	453.336	10.4	POS	145765	128601	132971	0.00967594	0.00862427	0.00875937	0.00901986	AEHNGXKQQZDWGN-UHFFFAOYSA-N	CC1(C(CCC2(C1C(=O)C=C3C2CCC4C(C3)(CCC5C4(CCC(C5(C)C=O)O)C)C)C)O)C
	compound00107	M-H	C21H20O13	Myricetin 3-beta-D-glucopyranoside	61.9873, 68.9947, 112.9845, 316.0222, 479.0825	479.083	479.082	4.62	NEG	141025	141714	120158	0.00936133	0.00950364	0.00791538	0.00892678	FOHXFLPXBUAOJM-LIBJPBHASA-N	C1(O)=CC2OC(C3C=C(O)C(O)=C(O)C=3)=C(O[C@H]3[C@H](O)[C@@H](O)[C@H](O)[C@@H](CO)O3)C(=O)C=2C(O)=C1
	compound00505	M+H, M+Na	C41H66O13	Cauloside C		789.44	789.439	9.17	POS	125953	141676	133262	0.00836081	0.00950106	0.00877858	0.00888015	RROGHRHLBLVQSG-UUWFFIQNSA-N	CC1(CCC2(CCC3(C(=CCC4C3(CCC5C4(CCC(C5(C)CO)OC6C(C(C(CO6)O)O)OC7C(C(C(C(O7)CO)O)O)O)C)C)C2C1)C)C(=O)O)C
	compound00002	M+H	C28H32O14	Linarin	85.0284, 285.0754, 289.2166, 431.3147, 447.128, 593.1869	593.186	593.186	5.79	POS	142112	134947	123464	0.00943345	0.00904983	0.00813316	0.00887215	YFVGIJBUXMQFOF-VZVPIKCFSA-N	COc1ccc(-c2cc(=O)c3c(O)cc(O[C@@H]4OC(CO[C@@H]5OC(C)[C@H](O)[C@@H](O)C5O)[C@@H](O)[C@@H](O)C4O)cc3o2)cc1	TNF	AKR1B1	IL2	ADORA1	XDH	NMUR2	ADRA2A	ADRA2C	ACHE	CA7	CA12	CA4	ALDH2	EGFR	RPS6KA3	CA2	NQO2	CD38	NOX4	TP53
	compound00161	M-H, M+FA-H	C20H22O6	Matairesinol	83.0128, 357.1346	357.134	357.134	6.95	NEG	133574	130467	136269	0.00886675	0.00874936	0.00897666	0.00886425	MATGKVZWFZHCLI-LSDHHAIUSA-N	COC1=C(O)C=CC(C[C@H]2COC(=O)[C@@H]2CC2=CC(OC)=C(O)C=C2)=C1
	compound00042	M+H	C17H19NO3	Coclaurine	107.0495, 175.0753, 237.091, 269.1172, 285.124, 286.1442	286.144	286.144	4.34	POS	132191	136293	130842	0.00877495	0.0091401	0.00861918	0.00884474	LVVKXRQZSRUVPY-OAHLLOKOSA-N	COC1=C(C=C2C(NCCC2=C1)CC3=CC=C(C=C3)O)O
	compound00821	M+H-H2O	C17H14O4	Methyldalbergin	265.086	265.086	265.086	11.34	POS	135849	132597	128796	0.00901774	0.00889222	0.00848436	0.00879811	BUZZVHCRHOIKOC-UHFFFAOYSA-N	C1(OC)C(OC)=CC2C(C3C=CC=CC=3)=CC(=O)OC=2C=1
	compound00489	M+H	C21H25NO5	Colcemid		372.181	372.181	4.71	POS	132878	130599	130886	0.00882055	0.00875823	0.00862208	0.00873362	NNJPGOLRFBJNIW-HNNXBMFYSA-N	CNC1CCC2=CC(=C(C(=C2C3=CC=C(C(=O)C=C13)OC)OC)OC)OC
	compound00254	M-H	C15H10O7	Morin	151.0029, 178.998, 301.0353	301.035	301.035	6.11	NEG	137065	129777	126352	0.00909847	0.00870308	0.0083234	0.00870832	YXOLAZRVSSWPPT-UHFFFAOYSA-N	C1(O)=CC2OC(C3C(O)=CC(O)=CC=3)=C(O)C(=O)C=2C(O)=C1
	compound00714	M-H	C19H12O6	Bhubaneswin	335.0558	335.056	335.056	7.51	NEG	131086	136015	125500	0.00870156	0.00912142	0.00826725	0.00869674	FPNXOLDQQJUBJG-UHFFFAOYSA-N	COC1=C(C=C2C=CC(=O)OC2=C1)C3=C(C=CC4=C3OC(=O)C=C4)O
	compound00389	M+H-H2O	C9H13NO2	4-Synephrine	132.0808, 149.0234, 150.0777, 150.0914	150.091	150.091	1.26	POS	132926	123058	135604	0.00882368	0.0082525	0.00893283	0.00866967	YRCWQPVGYLYSOX-VIFPVBQESA-N	CNC[C@H](O)C1=CC=C(O)C=C1
	compound00812	M+FA-H	C42H64O16	Oleanane-2H, +2O, 1COOH, O-HexA-HexA	112.9845, 227.9953, 755.4277, 823.41	869.418	869.416	9.1	NEG	129661	116454	144929	0.00860696	0.00780961	0.00954712	0.00865456	SLWCVFLNZDOMEZ-UHFFFAOYSA-N	CC12CCC(C)(CC1C1=CCC3C4(C)CCC(OC5OC(C(O)C(O)C5OC5OC(C(O)C(O)C5O)C(O)=O)C(O)=O)C(C)(CO)C4CCC3(C)C1(C)CC2)C(O)=O
	compound00376	M+H, M+Na	C15H10O5	6,7,4'-Trihydroxyisoflavone	271.0602	271.06	271.06	5.33	POS	126989	135716	126713	0.00842962	0.00910138	0.00834715	0.00862605	GYLUFQJZYAJQDI-UHFFFAOYSA-N	C1(O)=CC2OC=C(C3C=CC(O)=CC=3)C(=O)C=2C=C1O
	compound00083	M+H	C21H20O10	Kaempferol-7-O-rhamnoside	287.0547, 433.1129	433.113	433.113	5.96	POS	126598	119303	140948	0.00840366	0.00800071	0.00928488	0.00856308	HQNOUCSPWAGQND-GKLNBGJFSA-N	C1(O[C@H]2[C@H](O)[C@H](O)[C@@H](O)[C@H](C)O2)=CC2OC(C3C=CC(O)=CC=3)=C(O)C(=O)C=2C(O)=C1
	compound00094	M+FA-H	C27H42O20	Rehmannioside D	179.0556, 181.0499, 221.0665, 234.9781, 235.4955, 263.0774, 323.0999, 341.1072, 685.2230, 731.2295	731.225	731.226	1.96	NEG	128071	119114	137030	0.00850146	0.00798804	0.00902678	0.00850543	JQEFRKPLHFKTFL-SPEIAMBYSA-N	OCC1=C[C@@H](O)[C@]2(O[C@H]3O[C@H](CO)[C@@H](O)[C@H](O)[C@H]3O[C@@H]3O[C@H](CO)[C@@H](O)[C@H](O)[C@H]3O)C=CO[C@@H](O[C@@H]3O[C@H](CO)[C@@H](O)[C@H](O)[C@H]3O)[C@H]12
	compound00675	M-H	C18H26O11	8-o-methylmonotropein methyl ester	191.0555, 209.0816, 211.0974, 228.6219, 237.0766, 255.0898, 353.0880, 417.0940, 417.1430, 417.1481	417.14	417.14	4.11	NEG	128591	122712	128292	0.00853592	0.00822932	0.00845117	0.00840547	JBBLCGRIZVRWJC-UHFFFAOYSA-N	COC(=O)C1=COC(C2C1C=CC2(CO)OC)OC3C(C(C(C(O3)CO)O)O)O
	compound00096	M-H	C36H48O20	Jionoside A1	59.0128, 159.0444, 160.0162, 175.0392, 203.0358, 227.6902, 302.9211, 365.0892, 623.2178, 799.2675	799.267	799.267	4.54	NEG	129669	129828	119715	0.00860751	0.00870649	0.0078862	0.00840007	UAPZTGRENZINFN-WEDRDYHSSA-N	COc1cc(/C=C/C(=O)O[C@@H]2[C@@H](CO[C@@H]3O[C@H](CO)[C@@H](O)[C@H](O)[C@H]3O)O[C@@H](OCCc3ccc(O)c(O)c3)[C@H](O)[C@H]2O[C@@H]2O[C@@H](C)[C@H](O)[C@@H](O)[C@H]2O)ccc1O
	compound00097	M+H	C21H20O9	Puerarin	267.065, 297.0758, 307.0964, 321.0752, 351.086, 381.097, 399.1071, 416.1406, 417.117	417.118	417.118	4.34	POS	124781	123769	129977	0.00828302	0.00830022	0.00856217	0.0083818	HKEAFJYKMMKDOR-DTYSYODJSA-N	O=c1c(-c2ccc(O)cc2)coc2c([C@@H]3OC(CO)[C@@H](O)C(O)[C@@H]3O)c(O)ccc12
	compound00602	M+FA-H	C20H25NO4	Wilsonine	122.0364, 163.1120, 225.0768, 227.5728, 228.9734, 328.1551, 341.1087, 342.1704, 387.1710, 388.1773	388.177	388.177	4.22	NEG	127575	124394	125017	0.00846852	0.00834209	0.0082354	0.00834867	JCKPCZAYDZJZIL-UHFFFAOYSA-N	COC1CC23C4=CC(=C(C=C4CCCN2CC5C3(O5)C=C1)OC)OC
	compound00787	M+H-H2O	C20H22O7	ledebouriellol	147.0441, 300.0582, 356.1204, 356.2486, 357.1323	357.133	357.133	7.28	POS	121906	125988	129060	0.00809217	0.00844903	0.00850177	0.00834765	KKDRQZCQNSHBHY-AVFOEOQDSA-N	C/C=C(/C)\C(=O)O[C@H]1CC2=C(C=C3C(=C2O)C(=O)C=C(O3)CO)OC1(C)C
	compound00708	M+H-H2O	C17H20O4	celaphanol a	107.0494, 215.0705, 235.1118, 253.1221, 271.1328	271.133	271.133	10.86	POS	124344	129511	120380	0.00825403	0.00868524	0.00792999	0.00828976	MLGLJFWISHCOAE-QGZVFWFLSA-N	C[C@]12CCCC(C1=C(C(=O)C3=CC(=C(C=C23)O)O)O)(C)C
	compound00853	M-H2O-H	C22H28O10	eupalinilide j	358.1066, 373.1304, 433.1508	433.15	433.15	5.51	NEG	115087	130017	126564	0.00763952	0.00871922	0.00833733	0.00823202	XXDDPYGIIXZQBL-ROZFHUFVSA-N	C/C(=C\CO)/C(=O)O[C@@H]1C[C@@]([C@H]2[C@@H]([C@@H]3[C@@H]1C(=C)C(=O)O3)[C@]4([C@@H]([C@H]2OC(=O)C)O4)C)(CO)O
	compound00431	M-H, M+FA-H	C30H46O4	16alpha-Hydroxydehydrotrametenolic acid	129.9748, 469.3357	469.332	469.332	10.78	NEG	120242	120214	128012	0.00798175	0.00806177	0.00843269	0.00815874	XSLKAKROJKMHIT-WIUKAADNSA-N	CC(C)=CCC[C@@H](C(=O)O)[C@H]1[C@H](O)C[C@@]2(C)C3=CC[C@H]4C(C)(C)[C@@H](O)CC[C@]4(C)C3=CC[C@]12C
	compound00317	M+H	C15H10O6	Kaempferol	287.0547	287.055	287.055	6.91	POS	119429	122488	125620	0.0079278	0.00821427	0.00827513	0.00813907	IYRMWMYZSQPJKC-UHFFFAOYSA-N	C1(O)C=C2OC(C3=CC=C(O)C=C3)=C(O)C(=O)C2=C(O)C=1
	compound00814	M-H2O-H	C25H30O7	Norkurarinol	355.1192, 423.1815	423.181	423.181	7.28	NEG	124658	119598	123162	0.00827487	0.00802051	0.00811324	0.00813621	PFTQIVMILQKDQN-UHFFFAOYSA-N	CC(=C)C(CCC(C)(C)O)CC1=C2C(=C(C=C1O)O)C(=O)CC(O2)C3=C(C=C(C=C3)O)O
	compound00103	M+H	C14H18N2O5	gamma-Glu-Phe	84.045, 120.081, 130.05, 166.0863, 186.0914, 232.0971, 278.1019, 294.094, 295.1297	295.129	295.129	4.1	POS	119707	123055	120852	0.00794625	0.00825233	0.00796107	0.00805321	XHHOHZPNYFQJKL-QWRGUYRKSA-N	N[C@@H](CCC(=O)N[C@@H](CC1=CC=CC=C1)C(O)=O)C(O)=O
	compound00274	M+H, M+Na	C17H12O4	Nortanshinone	149.0233, 207.0804, 235.0751, 253.0858, 281.0807	303.063	303.063	9.16	POS	123278	120645	117951	0.00818326	0.00809067	0.00776996	0.00801463	YUFZXVOYNSJPSJ-UHFFFAOYSA-N	CC1=COC2=C1C(=O)C(=O)C3=C2C=CC4=C3CCCC4=O
	compound00678	M+FA-H	C31H36O16	acetylpectolinarin	283.0244, 430.088, 563.1406, 709.1992	709.198	709.199	4.79	NEG	108204	121982	131343	0.00718267	0.00818036	0.00865218	0.00800507	DBIFLQJICIZXPC-VARCGREHSA-N	C[C@H]1[C@H]([C@H]([C@H]([C@@H](O1)OC[C@@H]2[C@H]([C@@H]([C@H]([C@@H](O2)OC3=C(C(=C4C(=C3)OC(=CC4=O)C5=CC=C(C=C5)OC)OC(=O)C)OC)O)O)O)O)O)O
	compound00145	M+H	C15H8O5	Coumestrol	197.0598, 241.0496, 269.0445	269.044	269.045	6.83	POS	119555	117091	124466	0.00793611	0.00785235	0.00819912	0.00799586	ZZIALNLLNHEQPJ-UHFFFAOYSA-N	C1(O)=CC2OC(=O)C3C4C=CC(O)=CC=4OC=3C=2C=C1
	compound00633	M-H2O-H	C11H12O5	plumbagic acid	161.06, 187.0394, 205.0502	205.051	205.05	5.87	NEG	119747	123095	116654	0.00794885	0.00825502	0.00768456	0.00796281	SGNALGPYOOQHOT-ZCFIWIBFSA-N	C[C@H](CC(=O)O)C(=O)C1=C(C(=CC=C1)O)O
	compound00613	M+H, M+Na	C21H24O6	xanthohumol h	147.0439, 181.0494, 227.1948, 261.1116, 283.0963, 355.1521, 373.1588	373.165	373.164	8.32	POS	112718	116888	127197	0.00748229	0.00783872	0.00837905	0.00790002	HGZMVLUPBGGJMI-RMKNXTFCSA-N	CC(C)(CCC1=C(C(=C(C=C1O)OC)C(=O)/C=C/C2=CC=C(C=C2)O)O)O
	compound00503	M-H2O-H	C36H48O20	Cistanoside A	59.0128, 89.0235, 159.0443, 203.0343, 227.597, 365.0879	781.256	781.256	4.66	NEG	106154	126213	122746	0.00704655	0.00846411	0.00808586	0.00786551	LOGNFAUMIGACHZ-WEDRDYHSSA-N	OC1=C(O)C=CC(/C=C/C(O[C@H]2[C@@H]([C@H]([C@H](OCCC3=CC(OC)=C(O)C=C3)O[C@@H]2CO[C@@H]4O[C@@H]([C@@H](O)[C@H](O)[C@H]4O)CO)O)O[C@@]5([H])[C@@H]([C@@H]([C@@H](O)[C@H](C)O5)O)O)=O)=C1
	compound00411	M+H-H2O	C20H18O6	Albanin A	281.0448, 337.1067	337.107	337.107	8.61	POS	114551	123923	114840	0.00760396	0.00831052	0.00756503	0.0078265	KEIIIPKLVSSAEI-UHFFFAOYSA-N	C1(O)=CC2OC(C3C(O)=CC(O)=CC=3)=C(C/C=C(\C)/C)C(=O)C=2C(O)=C1
	compound00533	M+Na	C35H46O20	Echinacoside		809.247	809.247	4.34	POS	124124	111716	114750	0.00823941	0.0074919	0.00755909	0.00776347	FSBUXLDOLNLABB-ISAKITKMSA-N	CC1C(C(C(C(O1)OC2C(C(OC(C2OC(=O)C=CC3=CC(=C(C=C3)O)O)COC4C(C(C(C(O4)CO)O)O)O)OCCC5=CC(=C(C=C5)O)O)O)O)O)O
	compound00659	M-H2O-H	C27H22O12	salvianolic acid j	109.0285, 185.0237, 277.051, 279.0297, 293.0456, 295.0611, 321.0403, 339.0512, 357.1344, 519.0937	519.093	519.093	5.38	NEG	105128	114413	130122	0.00697846	0.00767279	0.00857174	0.007741	KPKHMGUZUPELJC-OEKAYNNHSA-N	C1=CC(=C(C=C1CC(C(=O)O)OC(=O)/C=C/C2=CC3=C(C=C2)O[C@@H]([C@@H](O3)C(=O)O)C4=CC(=C(C=C4)O)O)O)O
	compound00176	M-H2O-H	C21H22O11	Eriodictyol-7-O-glucoside	283.0609, 311.0562, 341.0669, 385.1868, 431.0979	431.098	431.098	4.82	NEG	113722	118810	116694	0.00754892	0.00796766	0.00768719	0.00773459	RAFHNDRXYHOLSH-UHFFFAOYSA-N	OCC1OC(OC2=CC3=C(C(=O)CC(O3)C3=CC=C(O)C(O)=C3)C(O)=C2)C(O)C(O)C1O
	compound00351	M+H	C6H10O5	Levoglucosan	133.0285, 135.0441, 163.0389	163.06	163.06	0.91	POS	120141	117047	110332	0.00797506	0.0078494	0.00726809	0.00769752	TWNIBLMWSKIRAT-VFUOTHLCSA-N	[H][C@@]12OC[C@@H](O1)[C@@H](O)[C@H](O)[C@H]2O
	compound00374	M+FA-H	C30H32O15	6'-O-galloylalbiflorin		677.172	677.173	4.83	NEG	108499	115163	123490	0.0072022	0.00772305	0.00813487	0.00768671	NKYKOCKNAQIWRZ-LACCATGKSA-N	C[C@]12C[C@@H](O)C3CC1(OC1OC(COC(=O)c4cc(O)c(O)c(O)c4)C(O)C(O)C1O)C3(COC(=O)c1ccccc1)C(=O)O2
	compound00256	M+Na	C14H20O6	Phenylethyl-beta-D-galactoside	307.115	307.115	307.115	4.78	POS	113640	120811	111062	0.00754349	0.00810185	0.00731618	0.00765384	MLRIJUWUQTVDQE-MBJXGIAVSA-N	OC[C@H]1O[C@@H](OCCc2ccccc2)[C@H](O)[C@@H](O)[C@H]1O
	compound00523	M+Na	C20H22O9	Oxyresveratrol 2-O-beta-D-glucopyranoside	58.0658, 428.2071, 429.1145	429.116	429.116	4.38	POS	110599	108279	125056	0.00734164	0.00726141	0.00823798	0.00761368	UPUMEBJDZQEUFC-CUYWLFDKSA-N	OC[C@H]1O[C@@H](Oc2cc(O)ccc2/C=C/c2cc(O)cc(O)c2)[C@H](O)[C@@H](O)[C@@H]1O
	compound00268	M-H	C26H32O11	Matairesinoside	185.0236, 277.0508, 279.0299, 293.0456, 295.0610, 321.0402, 339.0508, 357.1344, 519.0935, 519.1812	519.187	519.187	5.35	NEG	106606	114042	122550	0.00707654	0.00764787	0.00807291	0.0075991	AAGCATAPYOEULE-LHHMAMHXSA-N	COC1=C(C=CC(=C1)CC2COC(=O)C2CC3=CC(=C(C=C3)OC4C(C(C(C(O4)CO)O)O)O)OC)O
	compound00883	M-H	C20H28O4	hautriwaic acid	301.1807, 331.1912	331.191	331.191	10.39	NEG	116041	103902	119806	0.00770287	0.00696784	0.00789217	0.00752096	PHKSUFCCGLWIMC-SIKIZQCASA-N	C[C@@H]1CC[C@@]2([C@@H]([C@@]1(C)CCC3=COC=C3)CCC=C2C(=O)O)CO
	compound00623	M+H-H2O	C20H21NO6	Porphyroxine	163.0388, 324.0856, 339.11, 354.1332	354.134	354.134	4.39	POS	107768	112222	114011	0.00715373	0.00752583	0.00751039	0.00739665	YLUOVOKBMSLYGX-UHFFFAOYSA-N	COC1C2=C(C=CC3=C2OCO3)C4C(O1)C5=CC(=C(C=C5CCN4)OC)O
	compound00753	M+FA-H	C6H9NO4	4-Methyleneglutamic acid	116.0707, 125.0235, 132.0292, 141.0185, 143.0343, 160.0608, 186.0401, 187.0246, 203.0192, 204.0508	204.052	204.051	0.89	NEG	114606	113630	104691	0.00760764	0.00762023	0.00689649	0.00737479	RCCMXKJGURLWPB-UHFFFAOYSA-N	NC(CC(=C)C(O)=O)C(O)=O
	compound00120	M+H-H2O	C30H46O4	Nigranoic acid	175.1485, 189.164, 219.1745, 407.3307, 435.3249, 453.2119, 453.3376	453.336	453.336	13.33	POS	115244	104668	112696	0.00764997	0.00701928	0.00742378	0.00736434	NJFOSFIPGRXARF-BRTULJEKSA-N	OC(CC[C@@]12[C@]3([C@](CC[C@H]2C(C)=C)([H])[C@]4([C@@](C)([C@]([C@H](C)CC/C=C(C)\C(O)=O)([H])CC4)CC3)C)C1)=O
	compound00771	M+FA-H	C21H30O11	3,4-dihydroxyallylbenzene 4-o-[alpha-l-rhamnopyranosyl-(1-6)]-beta-d-glucopyranoside	115.0388, 143.0340, 149.0238, 165.0548, 311.1138, 371.2074, 457.1716, 503.1163, 503.1721, 503.1856	503.177	503.177	5.1	NEG	113091	105028	113228	0.00750707	0.00704337	0.00745886	0.00733643	NJQNQSXHTVMRPO-UHFFFAOYSA-N	CC1C(C(C(C(O1)OCC2C(C(C(C(O2)OC3=C(C=C(C=C3)CC=C)O)O)O)O)O)O)O
	compound00732	M-H	C21H28O14	1-O-(E)-caffeoyl-β-D-gentiobiose	135.0442, 161.0235, 179.0343, 323.077, 341.0871, 383.0985, 503.1404	503.141	503.14	4.02	NEG	109702	110445	107999	0.00728206	0.00740665	0.00711438	0.0072677	QJGHVFYJIDLXEM-UHFFFAOYSA-N	C1=CC(=C(C=C1C=CC(=O)OC2C(C(C(C(O2)COC3C(C(C(C(O3)CO)O)O)O)O)O)O)O)O
	compound00781	M-H2O-H	C26H34O13	osthenol-7-o-beta-gentiobioside	151.0388, 163.0397, 179.0708, 181.05, 193.0493, 211.0608, 313.1091, 343.1189, 373.1296, 535.186	535.182	535.182	4.73	NEG	98610.1	117772	111212	0.0065458	0.00789801	0.00732604	0.00725662	LCNBLLDTRINYAW-NXEOTYAVSA-N	CC(=CCC1=C(C=CC2=C1OC(=O)C=C2)OC3C(C(C(C(O3)COC4C(C(C(C(O4)CO)O)O)O)O)O)O)C
	compound00762	M-H	C19H34O12	3-o-α-l-arabinopyranosyl-(1→6)-β-d-gluco-pyranoside of butyl(3r)-hydroxybutanoate	112.9845, 163.0606, 180.9731, 205.0718, 227.6280, 228.2669, 248.9602, 316.9488, 407.1926, 453.1945	453.198	453.198	4.83	NEG	110236	107919	109335	0.00731754	0.00723728	0.00720237	0.0072524	MLIAQAVEASULJH-UHFFFAOYSA-N	CCCCOC(=O)CC(C)OC1OC(COC2OCC(O)C(O)C2O)C(O)C(O)C1O
	compound00690	M+H-H2O	C6H11NO4	5-Methyl DL-glutamate	85.0290, 98.0604, 99.0444, 113.0297, 116.9721, 126.0372, 127.0388, 143.0339, 144.0478, 144.0657	144.066	144.066	1.88	POS	103794	113768	109180	0.00688993	0.00762948	0.0071922	0.0072372	ZGEYCCHDTIDZAE-UHFFFAOYSA-N	COC(=O)CCC(C(=O)O)N
	compound00207	M+Na	C36H30O16	Salvianolic acid E		741.143	741.143	5.08	POS	125424	104092	94886.6	0.0083257	0.00698064	0.00625061	0.00718565	SOXUSBQFIOBYJU-UHFFFAOYSA-N	O=C(C=Cc1ccc(O)c(O)c1C(=Cc1ccc(O)c(O)c1)C(=O)OC(Cc1ccc(O)c(O)c1)C(=O)O)OC(Cc1ccc(O)c(O)c1)C(=O)O
	compound00676	M-H2O-H	C18H28O11	7-O-Methylmorroniside	71.0128, 73.0284, 101.0233, 113.0234, 161.0447, 269.1031, 401.1453	401.145	401.145	4.38	NEG	108275	103016	113009	0.00718739	0.00690844	0.00744442	0.00718008	IZODPOCIKVLNIL-UHFFFAOYSA-N	CC1C2C(CC(O1)OC)C(=COC2OC3C(C(C(C(O3)CO)O)O)O)C(=O)OC
	compound00839	M+NH4	C25H24O5	Inophyllolide chromanol	58.0658, 296.1044, 309.1121, 377.1378, 422.1955	422.196	422.196	5.45	POS	109760	110469	97900.2	0.00728593	0.00740825	0.00644913	0.00704777	BXENDTPSKAICGV-UHFFFAOYSA-N	C12OC(C)C(C)C(O)C=1C1OC(=O)C=C(C3C=CC=CC=3)C=1C1OC(C)(C)C=CC2=1
	compound00785	M-H	C20H28O4	leoheteronin c	259.207, 301.1801, 303.1966, 331.1916	331.191	331.191	9.83	NEG	102589	106941	106534	0.00680992	0.00717171	0.00701785	0.00699982	NMSOMIPQZUTEGY-LYNLNPNLSA-N	CC1=C([C@]2(CCCC([C@@H]2CC1=O)(C)C)C)CCC3=CC(=O)OC3O
	compound00622	M-H, M+FA-H	C20H22O7	Tinosporide	269.0823, 298.0856, 313.1078, 343.119, 373.1306	373.129	373.129	5.54	NEG	101114	110232	103910	0.00671199	0.00739235	0.00684504	0.00698312	TXOMRNMZLZXJQP-UHFFFAOYSA-N	CC12CCC3C(=O)OC(CC3(C1C4C5C(C2(C(=O)O4)O)O5)C)C6=COC=C6
	compound00576	M+H	C28H32O15	Spinosin		609.181	609.182	4.81	POS	110147	113545	91026.8	0.00731164	0.00761453	0.00599634	0.00697417	VGGSULWDCMWZPO-ODEMIOGVSA-N	COC1=C(C(=C2C(=C1)OC(=CC2=O)C3=CC=C(C=C3)O)O)C4C(C(C(C(O4)CO)O)O)OC5C(C(C(C(O5)CO)O)O)O
	compound00538	M+H	C9H13N3O5	Cytarabine		244.093	244.093	0.91	POS	92697.6	115591	105276	0.00615332	0.00775173	0.006935	0.00694669	UHDGCWIWMRVCDJ-CCXZUQQUSA-N	NC1=NC(=O)N(C=C1)[C@@H]1O[C@H](CO)[C@@H](O)[C@@H]1O
	compound00897	M+H-H2O	C19H24O4	gibberellin A9	239.1069, 256.1092, 281.1528, 299.0658, 299.1639	299.164	299.164	12.43	POS	107755	99928.1	104954	0.00715281	0.00670138	0.00691379	0.00692266	MHVYWTXXZIFXDT-YGNOGLJPSA-N	CC12CCCC3(C1C(C45C3CCC(C4)C(=C)C5)C(=O)O)OC2=O
	compound00280	M-H, M+FA-H	C30H46O3	Oleanonic acid	453.3371	453.337	453.337	13.25	NEG	107968	105361	96024.3	0.00716697	0.0070657	0.00632556	0.00685274	FMIMFCRXYXVFTA-FUAOEXFOSA-N	CC1(C)CC[C@@]2(CC[C@]3(C)C(=CC[C@@H]4[C@@]5(C)CCC(=O)C(C)(C)[C@@H]5CC[C@@]34C)[C@@H]2C1)C(O)=O
	compound00157	M+H, M+Na	C17H17NO3	p-Coumaroyltyramine	89.0603, 121.065, 133.086, 147.044, 284.128	284.128	284.128	5.72	POS	101511	109363	94451.5	0.00673833	0.00733412	0.00622194	0.0067648	RXGUTQNKCXHALN-BJMVGYQFSA-N	OC1=CC=C(CCNC(=O)\C=C\C2=CC=C(O)C=C2)C=C1
	compound00379	M+H-H2O	C15H12O7	Taxifolin	287.0548	287.055	287.055	5.08	POS	109485	95801.6	97387.6	0.00726768	0.00642464	0.00641536	0.00670256	CXQWRCVTCMQVQX-LSDHHAIUSA-N	C1(O)C=C(O)C2C(=O)[C@@H]([C@@H](C3=CC=C(O)C(O)=C3)OC=2C=1)O
	compound00326	M+NH4	C22H28O6	Quassin	136.0618, 405.225, 406.2264	406.222	406.224	7.04	POS	92315.9	103830	105742	0.00612798	0.00696304	0.00696573	0.00668558	IOSXSVZRTUWBHC-LBTVDEKVSA-N	[C@@]12(C)[C@@]3([H])CC(=O)O[C@]1([H])C[C@@]1([H])[C@H](C)C=C(OC)C(=O)[C@]1(C)[C@@]2([H])C(=O)C(=C3C)OC
	compound00729	M+FA-H	C23H44O2	11Tri-eicosenoic acid	116.9275, 335.3319, 379.3209, 397.3322	397.332	397.332	13.74	NEG	107084	96354.9	97698.3	0.00710832	0.00646175	0.00643583	0.00666864	SHSZEHRDEQXEAR-OUKQBFOZSA-N	CCCCCCCCCCC/C=C/CCCCCCCCCC(=O)O
	compound00234	M+Na	C30H48O5	Euscaphic acid		511.339	511.34	9.94	POS	99500.8	97596	100860	0.00660492	0.00654498	0.00664414	0.00659801	OXVUXGFZHDKYLS-QUFHAEKXSA-N	[H][C@@]12CC[C@]3(C)[C@]([H])(CC=C4[C@]5([H])[C@](C)(O)[C@H](C)CC[C@@]5(CC[C@@]34C)C(O)=O)[C@@]1(C)C[C@@H](O)[C@@H](O)C2(C)C
	compound00336	M+H	C33H40O20	Kaempferol 3-sophoroside-7-rhamnoside		757.219	757.219	4.32	POS	101310	95953.8	94656.7	0.00672499	0.00643485	0.00623546	0.0064651	VRYWDBDPXMHHGE-IAYTZLMWSA-N	CC1C(C(C(C(O1)OC2=CC(=C3C(=C2)OC(=C(C3=O)OC4C(C(C(C(O4)CO)O)O)OC5C(C(C(C(O5)CO)O)O)O)C6=CC=C(C=C6)O)O)O)O)O
	compound00399	M+FA-H	C30H46O5	Alisol C	227.9316, 227.9610, 229.9281, 235.5757, 387.0068, 485.3291, 531.0103, 531.0221, 531.3288, 531.3361	531.333	531.333	9.42	NEG	99618.8	93494.3	96143	0.00661276	0.00626991	0.00633337	0.00640535	DORJGGFFCMZTHW-KXVAGGRESA-N	CC(CC(C1C(O1)(C)C)O)C2=C3CC(C4C5(CCC(=O)C(C5CCC4(C3(CC2=O)C)C)(C)C)C)O
	compound00127	M-H	C14H18O9	Vanillic acid 4-beta-D-glucopyranoside	108.0208, 123.0444, 152.0107, 167.0343, 329.0887	329.088	329.088	3.06	NEG	96840	99264.9	92840.2	0.0064283	0.0066569	0.0061158	0.00640033	JYFOSWJYZIVJPO-YGEZULPYSA-N	COC1=CC(=CC=C1O[C@@H]1O[C@H](CO)[C@@H](O)[C@H](O)[C@H]1O)C(O)=O
	compound00311	M-H	C37H50O20	Jionoside B1		813.282	813.283	4.82	NEG	82911.3	97921.4	106296	0.0055037	0.00656681	0.00700221	0.00635757	FXFHFOSEURHWMO-AQHLZYGVSA-N	CC1C(C(C(C(O1)OC2C(C(OC(C2OC(=O)C=CC3=CC(=C(C=C3)O)OC)COC4C(C(C(C(O4)CO)O)O)O)OCCC5=CC(=C(C=C5)OC)O)O)O)O)O
	compound00707	M+H-H2O, M+H	C18H32O2	chaulmoogric acid	147.1166, 149.1323, 161.1323, 163.1481, 165.1642, 175.1480, 227.7085, 245.2264, 263.1613, 263.2368	281.248	281.248	12.78	POS	94704.1	90043.2	101438	0.00628652	0.00603847	0.00668219	0.00633573	XMVQWNRDPAAMJB-UHFFFAOYSA-N	C1CC(C=C1)CCCCCCCCCCCCC(=O)O
	compound00269	M+Na	C27H34O11	Phillyrin		557.199	557.199	5.82	POS	102790	91674	89752	0.00682328	0.00614784	0.00591237	0.00629449	ZTIZEXUIEBLYBL-UHFFFAOYSA-N	COc1ccc(C2OCC3C(c4ccc(OC5OC(CO)C(O)C(O)C5O)cc4OC)OCC23)cc1OC
	compound00692	M+H-H2O	C14H16O4	6beta-hydroxyfraxinellone	175.039, 231.1016	231.102	231.102	7.64	POS	90488.4	96680.6	95032.1	0.00600667	0.00648359	0.00626019	0.00625015	ZCEUBPHEBYXFLM-VHRBIJSZSA-N	CC1=C2C(=O)O[C@H]([C@@]2(CC[C@@H]1O)C)C3=COC=C3
	compound00380	2M-H	C20H18O5	6-Prenylapigenin	277.2177, 335.0926, 339.1231, 397.1350, 415.1473, 471.3154, 539.2979, 674.2249, 675.0394, 675.2374	675.224	675.224	10.04	NEG	97245.4	92581.2	88916	0.00645521	0.00620868	0.0058573	0.00617373	VJDRSTHNWHVTNQ-UHFFFAOYSA-N	C1(O)=CC2OC(C3C=CC(O)=CC=3)=CC(=O)C=2C(O)=C1C/C=C(/C)\C
	compound00754	M+FA-H	C18H26O12	4-hydroxyphenyl-β-gentiobioside	89.0231, 101.0234, 103.0392, 112.9844, 125.0237, 163.0602, 232.4348, 307.1031, 433.1346, 479.1394	479.141	479.14	3.58	NEG	93545.1	89014.3	92304.4	0.00620958	0.00596947	0.0060805	0.00608652	OGLZRXDYSXDVNG-UHFFFAOYSA-N	C1=CC(=CC=C1O)OC2C(C(C(C(O2)COC3C(C(C(C(O3)CO)O)O)O)O)O)O
	compound00677	M+H	C15H10O4	7-hydroxyflavonone	255.065	255.065	255.065	9.09	POS	95594.7	93708.6	83580.5	0.00634563	0.00628429	0.00550582	0.00604525	UUDVVRALFYSADU-UHFFFAOYSA-N	C1=CC=C(C=C1)C2C(=O)C(=O)C3=C(O2)C=C(C=C3)O
	compound00140	M+H-H2O	C30H52O3	Panaxadiol	229.4488, 232.3565, 235.4362, 302.9913, 376.2280, 407.3672, 425.3779, 426.3863, 443.3322, 443.3862	443.388	443.389	14.33	POS	87805.9	87174.1	97139.4	0.00582861	0.00584607	0.00639901	0.00602456	PVLHOJXLNBFHDX-IASBZBGOSA-N	CC1(C)CCC[C@@](C)([C@H]2CC[C@@]3(C)[C@@H]2[C@@H](O)C[C@H]2[C@@]4(C)CC[C@@H](O)C(C)(C)[C@@H]4CC[C@]23C)O1
	compound00183	M+H	C16H17NO3	Higenamine		272.128	272.128	3.89	POS	84754.8	93571.2	93584.1	0.00562607	0.00627507	0.00616481	0.00602198	WZRCQWQRFZITDX-UHFFFAOYSA-N	OC1=CC=C(CC2NCCC3=C2C=C(O)C(O)=C3)C=C1
	compound00175	M-H	C25H26O6	Epimedokoreanin B	351.1229, 353.1396, 421.1651	421.166	421.165	10.65	NEG	88746	86931.1	94081.3	0.00589101	0.00582978	0.00619756	0.00597278	QLZMBCVLWOJASJ-UHFFFAOYSA-N	C12C(=O)C=C(C3C=C(C/C=C(/C)\C)C(O)=C(O)C=3)OC=1C(C/C=C(\C)/C)=C(O)C=C2O
	compound00815	M+FA-H	C21H26O3	NERIDIENONE A	296.1415, 356.1633, 371.1865	371.186	371.186	10.95	NEG	94764.4	85965.5	87316.4	0.00629052	0.00576502	0.00575192	0.00593582	UYGZZVKOVWATFR-GGLFOPPFSA-N	CC(=O)C1=CC[C@@H]2[C@@]1([C@@H](C[C@H]3[C@H]2C=CC4=CC(=O)CC[C@]34C)O)C
	compound00515	M-H2O-H	C23H32O15	Sibiricose A6	115.0392, 175.0605, 191.0555, 375.0695, 529.0952	529.156	529.156	4.12	NEG	92053.7	92154.8	83112.8	0.00611058	0.00618008	0.00547502	0.00592189	WTCVROXOIQEIRC-UHFFFAOYSA-N	COc1cc(C=CC(=O)OC2C(O)C(CO)OC2(CO)OC2OC(CO)C(O)C(O)C2O)cc(OC)c1O
	compound00784	M+H-H2O	C21H20O7	Licopyranocoumarin	367.1168	367.118	367.117	9.5	POS	91140.3	86943.3	85164.8	0.00604994	0.00583059	0.00561019	0.00583024	MOBCUWLJOZHPQL-UHFFFAOYSA-N	C12OC(C)(CO)CCC1=C(OC)C1C=C(C3C(O)=CC(O)=CC=3)C(=O)OC=1C=2
	compound00073	M-H	C27H30O16	Quercetin-3-O-D-glucosyl]-(1-2)-L-rhamnoside	300.0271, 609.1445	609.146	609.146	4.88	NEG	87633.5	86843.6	85222	0.00581717	0.00582391	0.00561395	0.00575168	DFNXNCCYQRPZMD-ZDOVWLMSSA-N	C1(O)=CC2OC(C3C=C(O)C(O)=CC=3)=C(O[C@H]3[C@H](O[C@H]4[C@H](O)[C@@H](O)[C@H](O)[C@@H](CO)O4)[C@H](O)[C@@H](O)[C@H](C)O3)C(=O)C=2C(O)=C1
	compound00513	M+Na	C20H22O5	Chicanin	305.2463, 364.3223, 365.1402	365.136	365.136	10.4	POS	90884.2	83151.2	85448.8	0.00603295	0.00557629	0.0056289	0.00574604	JPDORDSJPIKURD-OCBHBYCGSA-N	COc1cc([C@@H]2O[C@@H](c3ccc4c(c3)OCO4)[C@H](C)[C@@H]2C)ccc1O
	compound00408	M+H	C19H22O4	Anisocoumarin H	209.0596, 279.1382, 297.1476, 298.1161, 314.1783, 314.2837, 315.1587	315.159	315.159	9.64	POS	88683.3	88107.7	82027	0.00588685	0.00590868	0.00540349	0.00573301	VNADFOGBKXRWGC-RIYZIHGNSA-N	CC(=CC(CC(=CCOC1=CC2=C(C=C1)C=CC(=O)O2)C)O)C
	compound00758	M+FA-H	C35H54O8	3β-[(α-l-arabinopyranosyl)oxy]-19β-hydroxy-urs-12,20(30)-dien-28-oicacid	102.9558, 112.9845, 227.3401, 227.3695, 228.4698, 228.9876, 589.3741, 601.3755, 647.0269, 647.3871	647.38	647.38	9.74	NEG	88769	86469.7	81979.3	0.00589254	0.00579883	0.00540035	0.00569724	WHTAFFKLEKGYBI-UHFFFAOYSA-N	CC1(C2CCC3(C(C2(CCC1OC4C(C(C(CO4)O)O)O)C)CC=C5C3(CCC6(C5C(C(=C)CC6)(C)O)C(=O)O)C)C)C
	compound00332	M+H	C20H24O6	Isolariciresinol		361.165	361.164	5.07	POS	87772.2	79874.6	86736.2	0.00582637	0.00535655	0.00571371	0.00563221	OGFXBIXJCWAUCH-KPHUOKFYSA-N	COC1=C(O)C=C2[C@@H]([C@@H](CO)[C@H](CO)CC2=C1)C1=CC(OC)=C(O)C=C1
	compound00360	M-H	C15H10O6	Luteolin	285.0405	285.04	285.04	6.06	NEG	85852.1	82545.2	84473.4	0.00569892	0.00553565	0.00556465	0.00559974	IQPNAANSBPBGFQ-UHFFFAOYSA-N	C1(O)C=C2OC(C3=CC(O)=C(O)C=C3)=CC(=O)C2=C(O)C=1
	compound00504	M+H	C17H14O7	Cirsiliol	315.0497, 330.1748, 331.0809	331.081	331.081	6.97	POS	79988.8	82216.2	85133.5	0.0053097	0.00551358	0.00560813	0.00547714	IMEYGBIXGJLUIS-UHFFFAOYSA-N	C1(OC)=CC2OC(C3C=CC(O)=C(O)C=3)=CC(=O)C=2C(O)=C1OC
	compound00037	M+H	C18H39NO3	Phytosphingosine	60.0451, 282.279, 300.2892, 317.3252, 318.1805, 318.2998	318.3	318.3	9.71	POS	82655.9	82839.9	79666	0.00548675	0.00555541	0.00524796	0.00543004	AERBNCYCJBRYDG-KSZLIROESA-N	OC[C@]([H])(N)[C@]([H])(O)[C@@](O)([H])CCCCCCCCCCCCCC
	compound00773	M+H	C21H20O7	3'-O-Methylgancaonin P	313.0708, 329.0656, 367.1164, 385.1278	385.128	385.128	7.34	POS	78039.3	81620.9	81727.4	0.00518029	0.00547366	0.00538375	0.0053459	UXTFKMCFQVSJLL-UHFFFAOYSA-N	C1(O)=CC2OC(C3C=C(OC)C(O)=CC=3)=C(O)C(=O)C=2C(O)=C1C/C=C(\C)/C
	compound00857	M+H-H2O	C18H22O2	Estrona	107.0494, 197.096, 211.112, 211.1474, 238.1351, 253.1586	253.159	253.159	9.9	POS	77650.6	80984.6	82222.4	0.00515449	0.00543099	0.00541636	0.00533395	DNXHEGUUPJUMQT-UHFFFAOYSA-N	O=C1CCC2C3CCC4=CC(O)=CC=C4C3CCC12C
	compound00640	M+H-H2O	C16H12O5	Stevenin	239.0701, 267.0654	267.065	267.065	9.09	POS	81933.2	80434	77219.4	0.00543877	0.00539406	0.00508679	0.00530654	MYVNFPJTNYAPDH-UHFFFAOYSA-N	C1(OC)C(O)=CC2C(C3C=C(O)C=CC=3)=CC(=O)OC=2C=1
	compound00734	M-H	C25H28O4	1-[2,4-Dihydroxy-3-(3-methylbut-2-enyl)phenyl]-3-[4-hydroxy-3-(3-methylbut-2-enyl)phenyl]prop-2-en-1-one	119.0492, 203.0708, 323.1287	391.191	391.191	10.38	NEG	79797.7	71600.9	83920.2	0.00529702	0.0048017	0.0055282	0.00520897	CBGDCCSHOGQUSW-UHFFFAOYSA-N	CC(=CCC1=C(C=CC(=C1)C=CC(=O)C2=C(C(=C(C=C2)O)CC=C(C)C)O)O)C
	compound00075	M-H2O-H	C24H22O15	Quercetin 3-O-malonylglucoside	61.9872, 191.0557, 300.0273, 369.0835, 458.114, 463.0883, 485.0718	531.078	531.076	4.85	NEG	74611.9	77868.6	82208.9	0.00495278	0.00522203	0.00541547	0.00519676	NBQPHANHNTWDML-UJKBSQBPSA-N	C1(O)=CC2OC(C3C=C(O)C(O)=CC=3)=C(O[C@H]3[C@H](O)[C@@H](O)[C@H](O)[C@@H](COC(CC(O)=O)=O)O3)C(=O)C=2C(O)=C1
	compound00267	M-H2O-H	C20H24O9	Marmesinin	150.0311, 165.0551, 178.0261, 193.0500, 195.0657, 227.0326, 227.3645, 282.0889, 341.1031, 389.1247	389.124	389.124	5	NEG	73951.4	77843	77628.4	0.00490894	0.0052203	0.00511373	0.00508099	HXCGUCZXPFBNRD-NEDVQNLSSA-N	CC(C)(O[C@@H]1O[C@H](CO)[C@@H](O)[C@H](O)[C@H]1O)[C@@H]1Cc2cc3ccc(=O)oc3cc2O1
	compound00619	M+FA-H	C11H17NO6	rhodiocyanoside a	166.0503, 178.0503, 214.0718, 226.0718, 303.1196, 304.1034	304.104	304.103	0.84	NEG	79456.3	80971.6	66188.2	0.00527435	0.00543011	0.00436012	0.00502153	ZMELGIPFIBWPHX-GMLQCYRESA-N	N#CC(=CCOC1OC(CO)C(O)C(O)C1O)C
	compound00878	M+FA-H	C17H20	heptadeca-1,7,9,15-tetraen-11,13-diyne	188.0837, 254.1313, 269.1548	269.155	269.155	11.25	NEG	79025.8	74535.4	71014.6	0.00524578	0.0049985	0.00467805	0.00497411	ZJZNMXVJKYOSGJ-UHFFFAOYSA-N	CC=CC#CC#CC=CC=CCCCCC=C
	compound00722	M+H-H2O	C17H14O5	5,9-dihydroxy-4-(4-hydroxyphenyl)-5,6-dihydro-1-benzoxocin-2-one	147.044, 149.0233, 161.0232, 263.0703, 281.0807	281.081	281.081	8.5	POS	69018.3	73845.2	80725.7	0.00458148	0.00495221	0.00531777	0.00495048	WRIXGOHFTHKWMM-UHFFFAOYSA-N	C1C(C(=CC(=O)OC2=C1C=CC(=C2)O)C3=CC=C(C=C3)O)O
	compound00543	M-H	C16H22O10	Secologanic acid	124.0394, 149.0597, 167.0705, 179.0536, 193.0499, 210.0766, 286.0916, 326.1371, 372.1300, 373.1117	373.114	373.114	4.18	NEG	77609.1	74455.1	68540.5	0.00515174	0.00499311	0.00451507	0.00488664	LCTYGGXMQYUYHL-UEMOXOMHSA-N	C=C[C@H]1[C@H](O[C@@H]2O[C@H](CO)[C@@H](O)[C@H](O)[C@H]2O)OC=C2C(=O)OC(O)C[C@H]21
	compound00486	M-H	C25H26O13	Apigenin-6-C-beta-D-xylopyranosyl-8-C-alpha-L-arabinopyranoside		533.13	533.13	4.66	NEG	65432.6	84777.2	68810.6	0.00434345	0.00568533	0.00453286	0.00485388	LDVNKZYMYPZDAI-LUCKJMCUSA-N	O=c1cc(-c2ccc(O)cc2)oc2c([C@H]3OC[C@H](O)[C@H](O)[C@H]3O)c(O)c([C@@H]3OC[C@@H](O)[C@H](O)[C@H]3O)c(O)c12
	compound00540	M-H	C7H14O7	D-altrofurano-heptulose-3	85.0284, 87.0077, 89.0233, 111.0076, 129.0182, 133.0132, 147.0292, 191.0191, 209.0302, 209.0659	209.067	209.066	0.9	NEG	70570.9	74656.1	73027.2	0.00468454	0.00500659	0.00481063	0.00483392	NSQDEHXIGIPNHO-GKHCUFPYSA-N	OC[C@H]1O[C@@](O)([C@H](O)CO)[C@H](O)[C@@H]1O
	compound00162	M+H	C4H5N3O	Cytosine	70.0658, 95.0245, 111.0637, 112.0397, 112.0507	112.051	112.051	0.89	POS	73431.6	72695.9	70915.8	0.00487443	0.00487513	0.00467154	0.00480704	OPTASPLRGRRNAP-UHFFFAOYSA-N	NC1=CC=NC(=O)N1
	compound00786	M-H	C20H28O3	leoheteronin a	112.9845, 180.9722, 285.1859, 315.1963	315.197	315.196	11.38	NEG	72510.4	72257.8	67747.7	0.00481328	0.00484575	0.00446285	0.00470729	PYQGOKBLFCVMKS-FXAWDEMLSA-N	CC1=C([C@]2(CCCC([C@@H]2CC1=O)(C)C)C)CCC3=CC(=O)OC3
	compound00349	M-H	C26H28O14	Lucidin 3-o-beta-primveroside	255.029, 269.0817, 284.0322, 563.1394	563.141	563.141	5.25	NEG	67979.6	68652.6	75942.4	0.00451253	0.00460398	0.00500267	0.00470639	NVKNRXOMCYTFJF-WFLOGZPDSA-N	C1C(C(C(C(O1)OCC2C(C(C(C(O2)OC3=C(C(=C4C(=C3)C(=O)C5=CC=CC=C5C4=O)O)CO)O)O)O)O)O)O
	compound00156	M+Na	C16H22O11	Secoxyloganic acid	251.0524, 395.1445, 413.0983	413.105	413.106	4.07	POS	69686.4	67345.4	73956.9	0.00462582	0.00451632	0.00487188	0.00467134	RGTONEMDTVVDMY-MQIBRIRNSA-N	C=C[C@@H]1[C@@H](O[C@H]2O[C@@H](CO)[C@H](O)[C@@H](O)[C@@H]2O)OC=C(C(=O)O)[C@@H]1CC(=O)O
	compound00361	M+H	C36H58O8	Prosaikogenin F		619.42	619.42	9.48	POS	68019.7	66800.7	76139.1	0.00451519	0.00447979	0.00501563	0.0046702	WSSVJIGMYVWUJL-WMYDXDAXSA-N	C[C@H]1O[C@@H](O[C@H]2CC[C@@]3(C)[C@@H](CC[C@]4(C)[C@@H]3C=C[C@]35OC[C@@]6(CCC(C)(C)C[C@H]63)[C@@H](O)C[C@]54C)[C@]2(C)CO)[C@H](O)[C@@H](O)[C@H]1O
	compound00494	M+H-H2O, M+H	C30H50O	Shionone	95.0857, 109.1013, 121.1015, 123.117, 135.1165, 149.1325, 228.4336, 409.1828, 409.3831	409.383	409.383	14.57	POS	67148	65697	77697.4	0.00445732	0.00440577	0.00511828	0.00466046	HXPXUNQUXCHJLL-LZQQOHPBSA-N	CC1C(=O)CCC2C1(CCC3C2(CCC4(C3(CCC(C4)(C)CCC=C(C)C)C)C)C)C
	compound00270	M+H-H2O, M+Na, M+H	C21H24O7	Medioresil	299.0547, 315.0497, 353.1375, 370.0987, 371.1098	371.149	371.149	6.37	POS	72293.7	65638.8	71854.2	0.0047989	0.00440187	0.00473336	0.00464471	VJOBNGRIBLNUKN-BMHXQBNDSA-N	COc1cc([C@H]2OC[C@@H]3[C@@H](c4cc(OC)c(O)c(OC)c4)OC[C@H]23)ccc1O
	compound00877	M+H-H2O	C7H10O2	heptadienoic acid	65.0393, 67.0549, 79.0548, 81.0343, 81.0705, 91.0547, 94.0419, 107.0496, 108.0812, 109.0651	109.065	109.065	3.92	POS	64912.1	71102.1	70582.9	0.0043089	0.00476825	0.00464961	0.00457559	GYTGOLDQGRPDNF-UHFFFAOYSA-N	CCC=CC=CC(=O)O
	compound00682	M+FA-H	C23H22O10	6-o-acetyldaidzin	228.4015, 252.0424, 253.0502, 293.0887, 302.8762, 367.2119, 371.2046, 435.2018, 457.1143, 503.1148	503.12	503.119	5.25	NEG	64752.3	65816.2	73113.6	0.00429829	0.00441376	0.00481633	0.00450946	ZMOZJTDOTOZVRT-UHFFFAOYSA-N	CC(=O)OCC1OC(OC2=CC3=C(C=C2)C(=O)C(=CO3)C2=CC=C(O)C=C2)C(O)C(O)C1O
	compound00465	M+Na	C26H26O12	4,5-Di-O-caffeoylquinic acid methyl ester		553.132	553.134	5.48	POS	66328.1	68676.7	66908.7	0.0044029	0.0046056	0.00440758	0.00447203	PKJBSZTYNDRXEQ-GMGOHGFSSA-N	COC(=O)[C@@]1(O)C[C@@H](O)[C@H](OC(=O)/C=C/c2ccc(O)c(O)c2)[C@H](OC(=O)/C=C/c2ccc(O)c(O)c2)C1
	compound00353	M+H-H2O, M+Na	C20H24O7	Leocarpinolide F		399.141	399.142	5.84	POS	70709	62691	68089.6	0.00469371	0.00420418	0.00448537	0.00446109	RGDZQGAEJIRTEC-RJBZGIITSA-N	C/C=C(/C)\C(=O)O[C@H]1[C@@H]2[C@@H](C=C(CC/C=C(\[C@@H]1O)/C=O)CO)OC(=O)C2=C
	compound00449	M+H-H2O	C13H20O3	Vomifoliol	189.0551, 189.0910, 189.1272, 189.1633, 206.0816, 206.1175, 207.0295, 207.0645, 207.0997, 207.1374	207.138	207.138	4.96	POS	68131.2	64459.9	64276.6	0.00452259	0.00432281	0.00423419	0.00435986	KPQMCAKZRXOZLB-AATRIKPKSA-N	CC(O)\C=C\C1(O)C(C)=CC(=O)CC1(C)C
	compound00113	M+H	C16H10O6	3'-Methoxycoumestrol	197.0445, 267.0288, 299.0557	299.055	299.055	7.28	POS	64919.8	61431.6	69508.4	0.00430941	0.00411973	0.00457883	0.00433599	MQORJFLPGOCLDS-UHFFFAOYSA-N	C1(O)C=CC2C3OC4=CC(O)=C(OC)C=C4C=3C(=O)OC=2C=1
	compound00187	M+H	C22H22O11	Homoplantaginin		463.123	463.124	5.23	POS	67986.5	64478	63189.9	0.00451298	0.00432402	0.00416261	0.0043332	GCLAFEGUXXHIFT-IWLDQSELSA-N	C1(O[C@H]2[C@H](O)[C@@H](O)[C@H](O)[C@@H](CO)O2)=CC2OC(C3C=CC(O)=CC=3)=CC(=O)C=2C(O)=C1OC
	compound00201	M-H	C24H26O13	Salviaflaside		521.13	521.13	4.85	NEG	62245.6	66203.5	66682.8	0.0041319	0.00443974	0.0043927	0.00432145	DSMWJDJWYGMEBO-PRFRQLEPSA-N	C1=CC(=C(C=C1CC(C(=O)O)OC(=O)C=CC2=CC(=C(C=C2)O)OC3C(C(C(C(O3)CO)O)O)O)O)O
	compound00837	M+H-H2O	C21H24O7	lithospermidin A	285.0072, 295.0941, 299.0912, 313.1049, 314.0741, 325.1415, 353.1364, 355.0704, 370.1357, 371.1446	371.149	371.149	8.81	POS	64280.4	66293.7	64061.2	0.00426697	0.00444579	0.00422	0.00431092	UICFZYKNZYKCMN-BQYQJAHWSA-N	CC(C)CC(=O)OC(/C=C/C(C)(C)O)C1=CC(=C2C(=O)C=CC(=O)C2=C1O)O
	compound00232	M+Na	C30H46O3	Sanguisorbigenin	227.4473, 477.3359	477.334	477.334	12.43	POS	64674.9	64529.6	65401	0.00429316	0.00432748	0.00430826	0.00430963	HKJOHXSLBNLQHF-OXLNSTONSA-N	CC1=C(C)[C@H]2C3=CC[C@@H]4[C@@]5(C)CC[C@H](O)C(C)(C)[C@@H]5CC[C@@]4(C)[C@]3(C)CC[C@@]2(C(=O)O)CC1
	compound00429	M+K	C45H76O19	Timosaponin BII		959.461	959.464	5.41	POS	64607.8	76267	53187.3	0.0042887	0.00511462	0.00350369	0.00430234	SORUXVRKWOHYEO-CGUUKKAXSA-N	C[C@H](CC[C@@]1(O)O[C@@H]2C[C@H]3[C@@H]4CC[C@H]5C[C@H](O[C@H]6O[C@H](CO)[C@@H](O)[C@@H](O)[C@H]6O[C@H]6O[C@H](CO)[C@@H](O)[C@@H](O)[C@H]6O)CC[C@@]5(C)[C@H]4CCC3(C)[C@H]2[C@H]1C)CO[C@H]1O[C@H](CO)[C@@H](O)[C@@H](O)[C@H]1O
	compound00807	M+H	C16H12O4	Isodalbergin	205.065, 223.0753, 233.0594, 251.0701, 269.0808	269.081	269.081	5.68	POS	62013.6	73801.8	57639.4	0.0041165	0.0049493	0.00379697	0.00428759	JHRWCFFXJIFILI-UHFFFAOYSA-N	OC1C(OC)=CC2C(C3C=CC=CC=3)=CC(=O)OC=2C=1
	compound00869	M-H	C19H26O12	Daphylloside	151.0389, 191.0191, 229.3451, 293.0869, 376.0756, 376.1305, 398.1156, 444.1180, 445.0328, 445.1346	445.135	445.135	3.73	NEG	66381	61398.6	64881.6	0.00440641	0.00411751	0.00427404	0.00426599	YSOBQIMODQOGKQ-UHFFFAOYSA-N	CC(=O)OCC1=CC(C2C1C(OC=C2C(=O)OC)OC3C(C(C(C(O3)CO)O)O)O)O
	compound00818	M+H-H2O	C18H20O6	nagilactone d	251.1066, 269.0813, 269.1172, 283.0964, 297.1115, 314.1057, 314.1760, 314.2076, 315.0845, 315.1225	315.123	315.123	5.51	POS	62465.8	64515.3	62332.8	0.00414652	0.00432652	0.00410614	0.00419306	UEZYUDAMQBJVJP-CQVMLLNQSA-N	CCC1=C2CC3C4C(C(C5C(C4(C2=CC(=O)O1)C)O5)O)(C(=O)O3)C
	compound00703	M-H	C20H16O6	citrusinol	293.0456, 323.0922, 333.0768, 350.1517, 351.0868	351.087	351.087	10.55	NEG	61033.1	64843.6	63433.8	0.00405141	0.00434854	0.00417867	0.00419288	OKQQXHUICMLKQI-UHFFFAOYSA-N	C12OC(C)(C)C=CC=1C1OC(C3C=CC(O)=CC=3)=C(O)C(=O)C=1C(O)=C2
	compound00139	M+Na	C26H28O14	Schaftoside	569.1269, 587.1367	587.137	587.137	4.5	POS	62744.6	66192.5	59184.4	0.00416502	0.004439	0.00389874	0.00416759	MMDUKUSNQNWVET-WMRYYKKOSA-N	O=c1cc(-c2ccc(O)cc2)oc2c([C@@H]3OC[C@H](O)[C@H](O)[C@H]3O)c(O)c([C@H]3O[C@H](CO)[C@@H](O)[C@H](O)[C@H]3O)c(O)c12
	compound00743	M-H2O-H, M-H	C21H30O9	(3s)-3-hydroxyatractylenolide iii3-o-β-d-glucopyranoside	61.9873, 165.0547, 195.0652, 229.1294, 230.8887, 361.166, 407.1307	407.171	407.171	5.54	NEG	60133.4	61487.9	65793.2	0.00399169	0.0041235	0.00433409	0.00414976	FJROEPPXQDZORC-UHFFFAOYSA-N	CC1=C2CC3C(=C)C(CCC3(CC2(OC1=O)O)C)OC4C(C(C(C(O4)CO)O)O)O
	compound00638	M-H2O-H, M-H	C12H14O4	Piperhydronic acid	144.0573, 157.065, 159.0807, 175.0758, 201.0553, 203.0708	203.071	203.071	10.35	NEG	63739.3	57592.6	65622.3	0.00423105	0.00386228	0.00432284	0.00413872	VSLFLWQBWGEPBW-UHFFFAOYSA-N	OC(=O)CCCCC1=CC2=C(OCO2)C=C1
	compound00211	M+K	C32H44O9	Ganoderic acid H		611.262	611.261	7.88	POS	64648.5	56911.6	64619.4	0.0042914	0.0038166	0.00425677	0.00412159	YCXUCEXEMJPDRZ-KEPZXGJHSA-N	CC(=O)O[C@@H]1C(=O)C2=C(C(=O)CC3C(C)(C)[C@@H](O)CC[C@]23C)[C@]2(C)C(=O)C[C@H]([C@H](C)CC(=O)C[C@@H](C)C(=O)O)[C@@]12C
	compound00243	M+H	C15H10O7	Quercetin	302.1439, 303.0496	303.05	303.05	6.11	POS	64497.3	56617.3	65008.5	0.00428137	0.00379687	0.0042824	0.00412021	REFJWTPEDVJJIY-UHFFFAOYSA-N	C1(O)C=C2OC(C3=CC=C(O)C(O)=C3)=C(O)C(=O)C2=C(O)C=1
	compound00048	M+FA-H	C13H18O7	Salicin	61.9873, 123.0441, 228.422, 285.0985, 331.0974	331.103	331.103	3.78	NEG	60954.7	59425.1	64917.7	0.00404621	0.00398517	0.00427642	0.0041026	NGFMICBWJRZIBI-UJPOAAIJSA-N	OC[C@H]1O[C@@H](OC2=C(CO)C=CC=C2)[C@H](O)[C@@H](O)[C@@H]1O
	compound00810	M+FA-H	C33H40O14	Linarin isovalerate	228.5132, 323.0924, 352.0946, 367.1205, 659.2343	705.24	705.24	8.73	NEG	61970.6	60705	62287.7	0.00411365	0.004071	0.00410317	0.00409594	XTNBCPZIKSLOPV-UHFFFAOYSA-N	CC1C(C(C(C(O1)OCC2CC(C(C(O2)OC3=CC(=C4C(=C3)OC(=CC4=O)C5=CC=C(C=C5)OC)O)O)O)O)OC(=O)CC(C)C)O
	compound00302	M+Na	C30H52O4	Panaxatriol		499.376	499.376	11.09	POS	55174.8	60192.4	68750.3	0.00366253	0.00403662	0.00452889	0.00407602	QFJUYMMIBFBOJY-UXZRXANASA-N	CC1(C)CCC[C@](C)([C@H]2CC[C@]3(C)[C@@H]2[C@H](O)C[C@@H]2[C@@]4(C)CC[C@H](O)C(C)(C)[C@@H]4[C@H](O)C[C@]23C)O1
	compound00378	M+H	C38H40O18	6-Feruloylspinosin		785.229	785.226	5.04	POS	70843.9	55805.6	55777.6	0.00470266	0.00374244	0.00367432	0.00403981	WZAXZHIVHPRTIU-IHIXZLSHSA-N	COC1C(=C(C2=C(C=1)OC(=CC2=O)C1=CC=C(C=C1)O)O)[C@@H]1O[C@@H]([C@H]([C@@H]([C@H]1O[C@@H]1O[C@@H]([C@H]([C@@H]([C@H]1O)O)O)COC(/C=C/C1=CC=C(C(=C1)OC)O)=O)O)O)CO
	compound00886	M+FA-H	C20H21NO5	Gravacridonediol methyl ether	324.0875, 325.0945, 339.1109, 340.119, 354.1368	400.14	400.14	4.26	NEG	61084.2	59800	61121.9	0.0040548	0.00401031	0.00402637	0.00403049	YYTVGIBSAJVHGD-UHFFFAOYSA-N	COCC(C)(O)C1CC2=C(O1)C=C(O)C1=C2N(C)C2=C(C=CC=C2)C1=O
	compound00697	M-H2O-H	C21H26O9	crepidiaside A	147.0445, 328.0949, 343.1192, 373.1311, 403.1402	403.14	403.139	5.55	NEG	54966.2	64836.5	60541.4	0.00364869	0.00434807	0.00398814	0.00399496	GHSRDMYBBWWNGL-NPPWKTABSA-N	CC1=C2[C@@H]([C@@H]3[C@@H](CC1)C(=C)C(=O)O3)C(=CC2=O)CO[C@H]4[C@@H]([C@H]([C@@H]([C@H](O4)CO)O)O)O
	compound00160	M+H, M+Na	C11H16O2	Dihydroactinidiolide	93.0705, 95.0859, 107.0858, 111.0445, 121.1014, 135.1168, 163.1116, 163.1478, 181.1221	181.122	181.122	8.05	POS	60074.2	60293.2	59969.5	0.00398776	0.00404338	0.00395046	0.00399387	IMKHDCBNRDRUEB-UHFFFAOYSA-N	CC12CCCC(C)(C)C1=CC(=O)O2
	compound00047	M+H-H2O, M+H	C9H8O3	cis-p-Coumaric acid	91.0547, 119.0494, 119.0856, 147.0439	147.044	147.044	4.88	POS	62625.5	58986.8	57050.1	0.00415712	0.00395577	0.00375814	0.00395701	NGSWKAQJJWESNS-UTCJRWHESA-N	OC(=O)\C=C/C1=CC=C(O)C=C1
	compound00179	M+Na	C48H76O21	Esculentoside H		1011.48	1011.47	5.46	POS	62081	62977.8	52302.6	0.00412098	0.00422342	0.00344541	0.00392993	UQCUBQIHIKJPHI-UHFFFAOYSA-N	COC(=O)C1(C)CCC2(CCC3(C)C(=CCC4C5(C)CC(O)C(OC6OCC(OC7OC(CO)C(O)C(O)C7O)C(O)C6O)C(C)(CO)C5CCC34C)C2C1)C(=O)OC1OC(CO)C(O)C(O)C1O
	compound00751	M-H, M+FA-H	C21H32O12	2-(hydroxymethyl)-6-phenoxy-3-propan-2-yl-5-[3,4,5-trihydroxy-6-(hydroxymethyl)oxan-2-yl]oxyoxane-3,4,5-triol	59.0127, 71.0129, 85.0283, 89.0234, 113.0233, 161.0449, 329.125, 375.1307, 475.1832	475.182	475.182	4.35	NEG	61378.2	57580.8	58495.1	0.00407432	0.00386148	0.00385333	0.00392971	CLEXUMAQDPYDCU-UHFFFAOYSA-N	CC(C)C1(C(OC(C(C1O)(O)OC2C(C(C(C(O2)CO)O)O)O)OC3=CC=CC=C3)CO)O
	compound00272	M-H	C17H14O5	Moslosooflavone	119.0492, 177.0188, 195.0295, 282.1627, 297.0769	297.077	297.076	10.36	NEG	64064.8	54418.2	58816.2	0.00425266	0.00364939	0.00387449	0.00392551	IHLSBQVBFDTNTC-UHFFFAOYSA-N	C1(OC)=C(OC)C2OC(C3C=CC=CC=3)=CC(=O)C=2C(O)=C1
	compound00214	M+Na	C16H18O10	Fraxin		393.079	393.079	4.28	POS	57511.3	57247.4	60744.7	0.00381764	0.00383912	0.00400153	0.0038861	CRSFLLTWRCYNNX-YJADWKFMSA-N	COc1cc2ccc(=O)oc2c(O[C@@H]2OC(CO)[C@@H](O)[C@@H](O)C2O)c1O
	compound00235	M+H	C23H33NO	Evocarpine		340.263	340.264	11.78	POS	61239.1	56427.9	57087	0.00406509	0.00378417	0.00376058	0.00386994	HWFYWIVOYBPLQU-VOTSOKGWSA-N	CCCC/C=C/CCCCCCCc1cc(=O)c2ccccc2n1C
	compound00345	M+Na	C26H32O11	Pinoresinol 4-O-beta-D-glucopyranoside		543.184	543.184	5.08	POS	61196.1	58663	54337.2	0.00406223	0.00393406	0.00357944	0.00385858	QLJNETOQFQXTLI-ZXMSAYDFSA-N	COc1cc([C@H]2OC[C@H]3[C@H]2CO[C@H]3c2ccc(O[C@H]3O[C@H](CO)[C@@H](O)[C@@H](O)[C@H]3O)c(OC)c2)ccc1O
	compound00833	2M-H	C10H16N2O4	Longitubanine A	61.9871, 101.0235, 228.1842, 263.1423, 263.1498, 409.2078, 455.2148	455.215	455.213	5.13	NEG	57469.8	57455.4	57972	0.00381488	0.00385307	0.00381888	0.00382894	NWUDALIQMUEQSX-UHFFFAOYSA-N	CC1=CCOC1NC(=O)CCC(C(=O)O)N
	compound00417	M+H-H2O, M+H	C17H26O4	[6]-Gingerol	135.1169, 137.0597, 147.1167, 161.0964, 203.1795, 231.1748, 249.1849, 277.0864, 277.1417, 277.1786	277.18	277.18	8.86	POS	58868.5	58720.5	53897.2	0.00390772	0.00393791	0.00355045	0.00379869	NLDDIKRKFXEWBK-AWEZNQCLSA-N	CCCCCC(CC(=O)CCC1=CC(=C(C=C1)O)OC)O
	compound00218	M+H	C15H10O7	Robinetin	302.141, 303.0496	303.05	303.05	4.88	POS	57105.5	60467.2	52772.1	0.0037907	0.00405505	0.00347634	0.00377403	SOEDEYVDCDYMMH-UHFFFAOYSA-N	C1(O)=CC2OC(C3C=C(O)C(O)=C(O)C=3)=C(O)C(=O)C=2C=C1
	compound00459	M+H-H2O	C32H50O5	3-O-Acetyl-16alpha-hydroxytrametenolic acid		497.362	497.36	12.13	POS	58127.3	57721.5	53711.7	0.00385853	0.00387092	0.00353823	0.00375589	SRDNLMOBFKJOSD-PJINKHSRSA-N	CC(=O)O[C@@H]1CC[C@@]2(C)C3=C(CC[C@@H]2C1(C)C)[C@@]1(C)C[C@H](O)C(C(CCC=C(C)C)C(=O)O)[C@]1(C)CC3
	compound00242	M+H	C5H5N5O	Guanine		152.057	152.057	0.96	POS	54199.4	56722.8	56791	0.00359779	0.00380394	0.00374108	0.00371427	UYTPUPDQBNUYGX-UHFFFAOYSA-N	NC1=NC(=O)C2=C(N1)N=CN2
	compound00144	M-H	C16H15NO3	Ftaxilide	91.0542, 120.0444, 147.0443, 224.1077, 267.03, 268.098	268.098	268.098	7.08	NEG	55542.6	55673.3	55514	0.00368695	0.00373356	0.00365696	0.00369249	LLECMGGNFBKPRH-UHFFFAOYSA-N	CC1=C(C(=CC=C1)C)NC(=O)C2=CC=CC=C2C(=O)O
	compound00521	M-H	C21H20O6	Curcumin	119.0492, 297.0755, 326.9841, 346.9931, 349.1074, 366.9989, 367.1187	367.119	367.118	9.71	NEG	53440.1	56691.4	56350.9	0.00354739	0.00380184	0.00371209	0.0036871	VFLDPWHFBUODDF-FCXRPNKRSA-N	COC1=CC(\C=C\C(=O)CC(=O)\C=C\C2=CC(OC)=C(O)C=C2)=CC=C1O
	compound00860	2M-H	C15H18O5	dictamdiol B	307.1330, 325.1421, 329.1397, 393.1285, 477.1912, 487.1928, 507.2043, 525.2128, 537.2068, 555.2239	555.224	555.224	5.58	NEG	53448.9	58377.5	54039.2	0.00354797	0.00391491	0.00355981	0.00367423	XWGNIHFUPLLNBR-GVUJHPQVSA-N	CC1=C2[C@@H](C(=O)O[C@H]([C@@]2(CC[C@H]1O)C)C3=COC=C3)O
	compound00864	M-H	C20H26O6	desacetyleupaserrin	165.0549, 361.1661	361.166	361.166	5.52	NEG	52420.2	57366.8	54737.7	0.00347969	0.00384713	0.00360582	0.00364421	WQBVXCQSQYBGGT-OPDDCXCPSA-N	CC=C(CO)C(=O)OC1CC(=CCC(C(=CC2C1C(=C)C(=O)O2)C)O)C
	compound00742	M+H-H2O	C13H20O2	(6R, 7E)-9-hydroxy-4, 7-me-gastigmadien-3- one	69.0341, 83.0497, 107.0858, 121.1013, 131.0854, 133.1012, 135.0803, 173.1324, 191.1049, 191.1428	191.143	191.143	9.88	POS	51362.8	54678.4	58145.9	0.00340949	0.00366684	0.00383033	0.00363556	MDCGEAGEQVMWPE-UHFFFAOYSA-N	CC1=CC(=O)CC(C1C=CC(C)O)(C)C
	compound00666	M-H	C19H28O11	Osmanthuside H	89.0233, 101.0232, 125.0234, 131.0339, 137.0598, 149.0449, 191.0551, 233.0665, 293.0880, 431.1589	431.156	431.155	3.69	NEG	54308	51969.2	56690.2	0.003605	0.00348516	0.00373444	0.0036082	IVRQZYXJBVMHCW-OTCFHACESA-N	OC1=CC=C(C=C1)CCOC2OC(COC3OCC(O)(CO)C3O)C(O)C(O)C2O
	compound00222	M+FA-H	C36H58O9	Hederagenin 28-O-beta-D-glucopyranosyl ester		679.406	679.406	9.08	NEG	51197.1	52853.5	58371.2	0.00339849	0.00354446	0.00384517	0.00359604	WJMMBVSOQPALFO-DLQTVUGOSA-N	CC1(C)CC[C@]2(C(=O)O[C@@H]3O[C@H](CO)[C@@H](O)[C@H](O)[C@H]3O)CC[C@]3(C)C(=CC[C@@H]4[C@@]5(C)CC[C@H](O)[C@@](C)(CO)[C@@H]5CC[C@]43C)[C@@H]2C1
	compound00258	M+H	C8H8O2	m-Anisaldehyde	93.0703, 94.0416, 95.0859, 109.0652, 122.0364, 136.0216, 136.0615, 136.0756, 137.0459, 137.0596	137.06	137.06	4.71	POS	54483.3	53301.9	54577	0.00361663	0.00357453	0.00359524	0.00359547	WMPDAIZRQDCGFH-UHFFFAOYSA-N	COC1=CC(C=O)=CC=C1
	compound00290	M+H-H2O	C40H36O11	Multicaulisin		675.222	675.221	9.57	POS	53809.6	55778.6	52258.9	0.00357192	0.00374062	0.00344253	0.00358502	IRBDNXPVYAEOSW-IKXMMLORSA-N	CC(C)=CCCC1=C[C@@H](c2c(O)cc3oc(-c4ccc(O)cc4O)cc(=O)c3c2O)[C@H](C(=O)c2ccc(O)cc2O)[C@@H](c2ccc(O)cc2O)C1
	compound00109	M+H	C20H28O2	Dehydroabietic acid	191.1066, 271.1693, 301.1404, 301.179, 301.2132	301.216	301.216	11.54	POS	54464.8	54462	52560.1	0.0036154	0.00365233	0.00346237	0.0035767	NFWKVWVWBFBAOV-UHFFFAOYSA-N	CC(C)C1=CC=C2C(CCC3C(C)(CCCC23C)C(O)=O)=C1
	compound00340	M+H-H2O	C26H30O13	Liquiritin apioside		533.165	533.166	4.9	POS	55150.7	54011.1	51390.3	0.00366093	0.00362209	0.00338531	0.00355611	FTVKHUHJWDMWIR-DWMQJYMWSA-N	O=C1C2=CC=C(O)C=C2OC(C3=CC=C(OC4OC(CO)C(O)C(O)C4OC5OCC(O)(CO)C5O)C=C3)C1
	compound00730	M+H-H2O	C13H24O3	11-HYDROXYTRIDEC-9-ENOIC ACID	151.1478, 153.1278, 157.1011, 175.1120, 175.1484, 193.1226, 193.1586, 211.0941, 211.1332, 211.1673	211.169	211.169	6.5	POS	52448.9	54612.7	52832.7	0.00348159	0.00366244	0.00348033	0.00354145	NSVPCFNUUARRKL-UHFFFAOYSA-N	CCC(C=CCCCCCCCC(=O)O)O
	compound00056	M+FA-H	C21H20O10	Apigenin 5-O-glucoside	61.9873, 89.0235, 161.0239, 228.317, 268.0376, 269.0454, 431.0976, 431.2295	477.104	477.104	5	NEG	54840.9	50257.3	54721.6	0.00364037	0.00337035	0.00360476	0.00353849	ZFPMFULXUJZHFG-QNDFHXLGSA-N	C1(O)=CC2OC(C3C=CC(O)=CC=3)=CC(=O)C=2C(O[C@H]2[C@H](O)[C@@H](O)[C@H](O)[C@@H](CO)O2)=C1
	compound00437	M+FA-H	C17H24O10	Verbenalin		433.135	433.135	4.45	NEG	49945.5	55254.2	54460.2	0.00331541	0.00370546	0.00358754	0.00353614	HLXRWTJXGMHOFN-XJSNKYLASA-N	O([C@@H]1OC=C(C(=O)OC)[C@@]2([H])C(C[C@H](C)[C@]21[H])=O)[C@H]1[C@H](O)[C@H]([C@H](O)[C@H](O1)CO)O
	compound00778	M+H-H2O	C17H14O4	2-Phenethyl-6,8-dihydroxychromone	191.0855, 219.0806, 222.0677, 237.0909, 265.0859	265.086	265.086	4.5	POS	55379.5	48916	55176.3	0.00367613	0.00328041	0.00363471	0.00353041	BHADNQACDVZRFY-UHFFFAOYSA-N	C1=CC=C(C=C1)CCC2=CC(=O)C3=C(O2)C(=CC(=C3)O)O
	compound00845	M+H-H2O	C10H12O2	gamma-Thujaplicin	91.0547, 107.0495, 119.0857, 132.0569, 147.0445, 147.0804	147.08	147.08	11.77	POS	52662.6	47940	58439.9	0.00349578	0.00321495	0.0038497	0.00352014	WKEWHSLZDDZONF-UHFFFAOYSA-N	CC(C)C1=CC=C(C(=O)C=C1)O
	compound00362	M-H	C25H28O6	Kuwanon E	99.9248, 119.0494, 151.0026, 187.1125, 218.9746, 235.0616, 402.993, 423.0526, 423.1819	423.181	423.181	10.45	NEG	53936.3	54865.6	49287.7	0.00358032	0.0036794	0.0032468	0.00350217	GJFHZVPRFLHEBR-KETROQBRSA-N	CC(=CCCC(=CCC1=CC(=C(C=C1O)O)C2CC(=O)C3=C(C=C(C=C3O2)O)O)C)C
	compound00294	M+H	C8H16N4O3	N-Acetylarginine		217.13	217.13	0.94	POS	53881.9	51891.2	49931.8	0.00357671	0.00347993	0.00328923	0.00344862	SNEIUMQYRCDYCH-LURJTMIESA-N	CC(=O)N[C@@H](CCCNC(N)=N)C(O)=O
	compound00085	M+H-H2O	C6H6O4	Sumiki's acid	96.0448, 96.0686, 97.0288, 97.0651, 107.0858, 108.0446, 112.0394, 124.0395, 124.0759, 125.0236	125.023	125.024	2.37	POS	50635	51132.5	53735	0.00336118	0.00342905	0.00353977	0.00344333	PCSKKIUURRTAEM-UHFFFAOYSA-N	OCC1=CC=C(O1)C(O)=O
	compound00536	M+H	C29H36O6	Demethylzeylasteral	261.0733, 480.2848, 481.2549	481.258	481.257	11.42	POS	54040.4	50723.5	50132.6	0.00358723	0.00340162	0.00330246	0.00343044	ZDZSFWLPCFRASW-CPISFEQASA-N	C[C@@]12CC[C@]3(C)C4=CC(=O)c5c(cc(O)c(O)c5C=O)[C@]4(C)CC[C@@]3(C)[C@@H]1C[C@](C)(C(=O)O)CC2
	compound00605	M+FA-H	C25H26O13	viscumneosideII	323.0162, 369.0614, 391.0033, 399.0729, 489.1007, 579.1328	579.136	579.135	4.35	NEG	54293.7	51050.5	49165.1	0.00360405	0.00342355	0.00323873	0.00342211	WKUPABLMUDSFFT-UHFFFAOYSA-N	CC(=O)OCC1C(C(C(C(O1)OC2=C(OC3=CC(=CC(=C3C2=O)O)OC)C4=CC(=C(C=C4)O)OC)O)O)O
	compound00764	M-H2O-H	C21H20O7	3-O-Methyluralenol	295.0246, 307.0248, 349.0717, 350.0793, 364.9862, 365.1023	365.103	365.103	10.29	NEG	51255.1	60364.5	41662.4	0.00340234	0.00404817	0.00274449	0.00339833	VCKYLOIMXUHPDA-UHFFFAOYSA-N	C1(O)=CC2OC(C3C=C(O)C(O)=C(C/C=C(\C)/C)C=3)=C(OC)C(=O)C=2C(O)=C1
	compound00844	M+H	C21H20O7	Gancaonin D	299.0555, 313.0708, 314.078, 385.1279	385.128	385.128	8.98	POS	50131.4	49210.6	51321.9	0.00332775	0.00330016	0.0033808	0.00333624	UCKSAYIMWMIZQJ-QDEBKDIKSA-N	C1(O)C=C(O)C2C(=O)C(C3=CC(O)=C(OC)C=C3)=COC=2C=1C/C=C(\C)/CO
	compound00178	M+H-H2O, M+H	C30H50O2	Erythrodiol		425.378	425.378	13.61	POS	53860.1	49294.8	46736.5	0.00357526	0.00330581	0.00307874	0.00331994	PSZDOEIIIJFCFE-OSQDELBUSA-N	[H][C@@]12CC(C)(C)CC[C@]1(CO)CC[C@]1(C)C2=CC[C@]2([H])[C@@]3(C)CC[C@H](O)C(C)(C)[C@]3([H])CC[C@@]12C
	compound00531	M+H	C28H32O15	Diosmin		609.181	609.182	5.1	POS	56837.7	52412.9	36970.1	0.00377292	0.00351491	0.00243539	0.00324107	GZSOSUNBTXMUFQ-YFAPSIMESA-N	C1(O[C@@H]2O[C@@H]([C@H]([C@@H]([C@H]2O)O)O)CO[C@@H]2O[C@H]([C@@H]([C@H]([C@H]2O)O)O)C)=CC2OC(C3C=C(O)C(OC)=CC=3)=CC(=O)C=2C(O)=C1
	compound00580	M+FA-H	C52H84O22	Ardisiacrispin A		1105.54	1105.55	7.25	NEG	48701.5	52128.4	44643.6	0.00323284	0.00349583	0.00294087	0.00322318	JXTOWLUQSHIIDP-IGMIGKIRSA-N	CC1(C)C(O[C@@H]2OC[C@H](O[C@@H]3O[C@H](CO)[C@@H](O)[C@H](O)[C@H]3O[C@@H]3OC[C@@H](O)[C@H](O)[C@H]3O)[C@H](O)[C@H]2O[C@@H]2O[C@H](CO)[C@@H](O)[C@H](O)[C@H]2O)CC[C@@]2(C)[C@H]1CC[C@]1(C)[C@@H]2CC[C@]23OC[C@@]4(CC[C@](C)(C=O)C[C@H]42)[C@H](O)C[C@]31C
	compound00359	M+Na	C27H30O13	Kushenol O		585.158	585.16	5.33	POS	49502.9	44782.6	49207.5	0.00328603	0.00300321	0.00324152	0.00317692	YKLQOTMQENGJJX-MDTXFADZSA-N	COC1=CC=C(C=C1)C2=COC3=C(C2=O)C=CC(=C3)OC4C(C(C(C(O4)COC5C(C(C(CO5)O)O)O)O)O)O
	compound00565	M+H	C20H18O11	Avicularin		435.092	435.09	5.15	POS	49749.8	46471.3	46496.7	0.00330242	0.00311646	0.00306295	0.00316061	BDCDNTVZSILEOY-UNFPFYSMSA-N	O=c1c(O[C@H]2O[C@H](CO)[C@@H](O)[C@H]2O)c(-c2ccc(O)c(O)c2)oc2cc(O)cc(O)c12
	compound00643	M+H	C25H26O6	ugonin g	121.1012, 227.5637, 299.0549, 355.1175, 423.1779	423.18	423.18	11.87	POS	50721.1	44618.6	47091.5	0.00336689	0.00299221	0.00310213	0.00315375	ZDMLVDJENNJFML-KRWDZBQOSA-N	CC1=CCCC([C@H]1CC2=C(C3=C(C=C2O)OC(=C(C3=O)O)C4=CC=C(C=C4)O)O)(C)C
	compound00469	M+H	C9H10O3	3-Hydroxy-4-methoxyacetophenone	107.0858, 109.0650, 121.0650, 121.1013, 149.0237, 149.0597, 149.0961, 166.0845, 166.1221, 167.0701	167.07	167.07	5.16	POS	47368.3	47265.3	45958.5	0.00314433	0.0031697	0.0030275	0.00311384	YLTGFGDODHXMFB-UHFFFAOYSA-N	CC(=O)C1=CC(=C(C=C1)OC)O
	compound00209	M+H	C6H8O3	Furaneol	111.0449, 111.0810, 112.0762, 128.0428, 128.0617, 128.0713, 128.1075, 128.9509, 129.0187, 129.0547	129.055	129.055	3.76	POS	43563.8	47125.2	47301.3	0.00289179	0.00316031	0.00311595	0.00305602	INAXVXBDKKUCGI-UHFFFAOYSA-N	CC1OC(C)=C(O)C1=O
	compound00584	M+H-H2O	C21H24O6	Arctigenin	299.0550, 336.0935, 337.1037, 337.1425, 354.1039, 354.2327, 355.0640, 355.0706, 355.1161, 355.1547	355.154	355.154	7.95	POS	46262.6	45272.9	45673.6	0.00307094	0.00303609	0.00300873	0.00303859	NQWVSMVXKMHKTF-JKSUJKDBSA-N	COC1=CC=C(C[C@H]2COC(=O)[C@@H]2CC2=CC=C(O)C(OC)=C2)C=C1OC
	compound00304	M+H	C4H7NO4	Iminodiacetic acid		134.045	134.045	0.86	POS	44135.9	48116.7	42973.8	0.00292977	0.0032268	0.00283088	0.00299582	NBZBKCUXIYYUSX-UHFFFAOYSA-N	OC(=O)CNCC(O)=O
	compound00446	M+H-H2O	C18H24O5	Zearalanone		303.159	303.159	9.58	POS	44564.1	43134	46443.5	0.00295819	0.00289266	0.00305945	0.0029701	APJDQUGPCJRQRJ-UHFFFAOYSA-N	CC1CCCC(=O)CCCCCC2=CC(O)=CC(O)=C2C(=O)O1
	compound00765	M-H2O-H	C8H10O5	3-hydroxy-vanillic acid	123.0441, 139.039, 149.0233, 152.0108, 166.0502, 167.034	167.035	167.034	2.74	NEG	45978.7	45070	42219.6	0.00305209	0.00302248	0.00278119	0.00295192	ZCTBDGYBYFSSSI-UHFFFAOYSA-N	COC1(CC(=CC=C1O)C(=O)O)O
	compound00635	M+NH4	C28H34O2	Piperitylhonokiol	280.1697, 402.2789, 420.2891	420.29	420.29	13.61	POS	44148.3	44837.7	43229.6	0.00293059	0.00300691	0.00284773	0.00292841	YOVASQUIMPDASA-UKILVPOCSA-N	CC1=C[C@H]([C@@H](CC1)C(C)C)C2=CC(=CC(=C2O)C3=CC(=C(C=C3)O)CC=C)CC=C
	compound00153	M+H	C7H6O2	3-Hydroxybenzaldehyde	67.0549, 79.0549, 81.0705, 95.0496, 122.0969, 123.0444	123.044	123.044	4.67	POS	41662.7	43099	46951.5	0.00276559	0.00289031	0.0030929	0.00291627	IAVREABSGIHHMO-UHFFFAOYSA-N	C1=CC(=CC(=C1)O)C=O
	compound00760	M+H-H2O	C11H14O2	3-Propenyl-6-ethoxyphenol	105.0702, 107.0494, 133.0648, 133.1012, 146.0727, 161.0608, 161.096	161.096	161.096	11.77	POS	40018.5	43683.6	47846.1	0.00265645	0.00292951	0.00315184	0.0029126	RADIRXJQODWKGQ-UHFFFAOYSA-N	CCOC1=C(C=C(C=C1)C=CC)O
	compound00545	M+H-H2O	C19H20O5	Decursin		311.128	311.128	10.4	POS	44114.7	42627.7	44641.2	0.00292836	0.0028587	0.00294072	0.00290926	CUKSFECWKQBVED-INIZCTEOSA-N	CC(=CC(=O)OC1CC2=C(C=C3C(=C2)C=CC(=O)O3)OC1(C)C)C
	compound00834	M+H-H2O	C14H14O4	Lomatin	229.0861	229.086	229.086	8.68	POS	42495	45364	42571.1	0.00282084	0.0030422	0.00280435	0.00288913	UJSHBYQGQRPVNO-UHFFFAOYSA-N	CC1(C(CC2=C(O1)C=CC3=C2OC(=O)C=C3)O)C
	compound00823	M+H-H2O, M+H	C18H24O2	Methyl 5,8,11-heptadecatriynoate	159.0813, 161.0962, 171.0802, 173.0962, 185.0964, 199.1114, 213.1279, 235.2462, 255.0723, 255.1748	255.174	255.174	7.49	POS	39570.6	42976.9	45768	0.00262672	0.00288212	0.00301494	0.00284126	VDCFKSNWTRZOAQ-UHFFFAOYSA-N	CCCCCC#CCC#CCC#CCCCC(=O)OC
	compound00511	M+H-H2O	C20H19NO5	Chelidonine		336.123	336.123	5.46	POS	42264.5	43871.5	41437.2	0.00280554	0.00294211	0.00272966	0.00282577	GHKISGDRQRSCII-ZOCIIQOWSA-N	OC1CC2=CC=3OCOC3C=C2C4N(C)CC5=C6OCOC6=CC=C5C14
	compound00283	M-H	C29H34O16	Ombuoside		637.177	637.178	5.8	NEG	43601.9	42640.7	40507.5	0.00289432	0.00285957	0.00266841	0.00280743	VVSFMIXQNYRGMG-KIWIUEIVSA-N	COc1cc(O)c2c(=O)c(O[C@@H]3OC(CO[C@@H]4OC(C)[C@H](O)[C@H](O)C4O)[C@@H](O)C(O)C3O)c(-c3ccc(OC)c(O)c3)oc2c1
	compound00415	M+Na	C16H22O10	Swertiamarin		397.11	397.111	4.2	POS	42473.4	43134.7	40960.6	0.00281941	0.0028927	0.00269826	0.00280346	HEYZWPRKKUGDCR-QBXMEVCASA-N	C=CC1C(OC=C2C1(CCOC2=O)O)OC3C(C(C(C(O3)CO)O)O)O
	compound00300	M-H	C20H38O2	Paullinic acid	229.2261, 309.2798	309.28	309.28	14.51	NEG	46066.3	39834.2	39384.8	0.00305791	0.00267136	0.00259445	0.00277457	URXZXNYJPAJJOQ-FPLPWBNLSA-N	C(CCCCCCCCCCC/C=C\CCCCCC)(=O)O
	compound00642	M+FA-H	C18H12O4	Tanshinol A	119.0493, 265.0508, 266.0579, 280.037, 336.0604, 337.0703	337.072	337.072	7.46	NEG	39500	41830	42665.2	0.00262204	0.0028052	0.00281055	0.00274593	RVBZKTGBLGUYDC-UHFFFAOYSA-N	CC1=COC2=C1C(=O)C(=O)C1=C2C=CC2=C1C=CC=C2CO
	compound00238	M-H	C21H22O11	Flavanomarein	61.9872, 89.0233, 125.0235, 259.0612, 269.0458, 287.0562, 402.1483, 449.1099	449.109	449.108	4.44	NEG	39283.3	39696.2	44340.6	0.00260765	0.00266211	0.00292092	0.00273022	DGGOLFCPSUVVHX-RTHJTPBESA-N	O=C1C2=CC=C(OC3OC(CO)C(O)C(O)C3O)C(O)=C2OC(C4=CC=C(O)C(O)=C4)C1
	compound00155	M+H	C30H52O3	(20S)-Protopanaxadiol	121.1022, 127.1122, 133.1026, 149.1323, 153.1263, 235.6104, 413.7465, 425.3786, 443.3876, 461.3043	461.399	461.399	13.16	POS	41111.2	40635.2	40416.5	0.00272899	0.00272508	0.00266242	0.00270549	PYXFVCFISTUSOO-UHFFFAOYSA-N	CC(C)=CCCC(C)(O)C1CCC2(C)C1C(O)CC1C3(C)CCC(O)C(C)(C)C3CCC21C
	compound00462	M+FA-H	C16H20O9	Trans-ferulic acid-4-beta-glucoside	220.0617, 227.9014, 227.9306, 302.8723, 355.0981, 355.1046, 355.1454, 400.1200, 401.1064, 401.1128	401.109	401.109	4.04	NEG	40496.1	41122.3	40534.3	0.00268816	0.00275774	0.00267018	0.00270536	IEMIRSXOYFWPFD-BJGSYIFTSA-N	COC1=CC(\C=C\C(O)=O)=CC=C1O[C@@H]1O[C@H](CO)[C@@H](O)[C@H](O)[C@H]1O
	compound00299	M+H	C21H18O6	Neoglycyrol		367.118	367.118	10.07	POS	40233.9	39751	41439	0.00267075	0.00266578	0.00272978	0.00268877	LWESBHWAOZORCQ-UHFFFAOYSA-N	COC1=C(CC=C(C)C)C(O)=CC2=C1C1=C(C3=C(O1)C=C(O)C=C3)C(=O)O2
	compound00851	M+H	C23H27NO	Exozoline	319.1915, 334.2161	334.217	334.216	13.88	POS	40821.8	41986.5	38488.1	0.00270978	0.0028157	0.00253539	0.00268695	GERWGWCJTWPXEG-UHFFFAOYSA-N	CC1=CC2=C(C3=C1OC4(CCC(C3C4)C(C)C)C)NC5=CC=CC=C52
	compound00306	M+H	C21H24O9	Isorhapontin		421.149	421.149	4.84	POS	39726.9	41857.7	39698.9	0.0026371	0.00280706	0.00261514	0.00268643	KLPUXMNQDCUPNO-DXKBKAGUSA-N	C1=C(O)C=C(/C=C/C2=CC(OC)=C(O)C=C2)C=C1O[C@H]1[C@H](O)[C@@H](O)[C@H](O)[C@@H](CO)O1
	compound00578	M-H	C23H26O11	Calceolarioside B		477.14	477.141	4.89	NEG	40564.6	40391.8	39014.7	0.00269271	0.00270875	0.00257007	0.00265718	LFKQVVDFNHDYNK-FOXCETOMSA-N	O=C(/C=C/c1ccc(O)c(O)c1)OC[C@H]1O[C@@H](OCCc2ccc(O)c(O)c2)[C@H](O)[C@@H](O)[C@@H]1O
	compound00366	M+H	C10H13NO3	L-Tyrosine methyl ester	89.0602, 95.0859, 96.0448, 121.1016, 163.0389, 177.1639, 196.0966	196.097	196.097	2.79	POS	39207.9	38768.3	41461.6	0.00260265	0.00259988	0.00273126	0.0026446	MWZPENIJLUWBSY-VIFPVBQESA-N	COC(=O)[C@@H](N)CC1=CC=C(O)C=C1
	compound00186	M+H-H2O	C9H12O3	Homovanillyl alcohol	123.0805, 123.1169, 133.0649, 133.1011, 150.0265, 150.0548, 150.0911, 151.0393, 151.0622, 151.0751	151.075	151.076	4.39	POS	37507	39470.9	42205.1	0.00248974	0.002647	0.00278024	0.00263899	XHUBSJRBOQIZNI-UHFFFAOYSA-N	COC1=C(O)C=CC(CCO)=C1
	compound00868	M-H2O-H, M-H	C10H12O5	geniposidie acid qt	144.0661, 148.0160, 150.0549, 153.0546, 163.0393, 167.0339, 181.0499, 196.0377, 210.0772, 211.0601	211.061	211.061	3.75	NEG	40234.9	38389.8	38841	0.00267081	0.0025745	0.00255863	0.00260132	SLUWJPWHBUWROV-GTNGPMTGSA-N	C1C=C([C@@H]2[C@H]1C(=CO[C@H]2O)C(=O)O)CO
	compound00364	M-H2O-H	C10H12O5	Propyl gallate	134.0362, 161.0238, 178.0263, 192.9889, 193.0499	193.051	193.05	5.67	NEG	39573	40354.1	37459.7	0.00262688	0.00270623	0.00246764	0.00260025	ZTHYODDOHIVTJV-UHFFFAOYSA-N	CCCOC(=O)C1=CC(O)=C(O)C(O)=C1
	compound00172	M+H-H2O	C29H37NO6	Heteratisan-14-one, 6-(benzoyloxy)-20-ethyl-8-hydroxy-1-methoxy-4-meth yl-, (1alpha,6beta)-		478.259	478.259	5.71	POS	39132.7	40985.4	36167.5	0.00259765	0.00274856	0.00238252	0.00257624	XVVZJDDPRFFKTQ-MFJRHRAESA-N	O=C(OC1C2C3N(CC)CC4(C)CCC(OC)C3(C5CC6OC(=O)C5C2(O)CC6)C14)C=7C=CC=CC7
	compound00195	M+H	C42H68O13	Saikosaponin G		781.473	781.473	9.02	POS	33421.6	41398.2	40647.1	0.00221855	0.00277624	0.00267761	0.00255747	UFEGAVYKHITZAC-COLJKZIOSA-N	C[C@@H]1O[C@H](O[C@@H]2CC[C@@]3(C)C4=CC=C5[C@H]6CC(C)(C)CC[C@@]6(CO)[C@H](O)C[C@]5(C)[C@@]4(C)CC[C@@H]3[C@@]2(C)CO)[C@@H](O)[C@H](O[C@H]2O[C@@H](CO)[C@H](O)[C@@H](O)[C@@H]2O)[C@@H]1O
	compound00430	M+H-H2O	C8H10O3	Vanillyl alcohol	109.1014, 119.0495, 122.0365, 136.0216, 136.0616, 136.0753, 136.1122, 137.0152, 137.0460, 137.0598	137.06	137.06	3.92	POS	34965.7	41300.6	38921.9	0.00232105	0.0027697	0.00256396	0.00255157	ZENOXNGFMSCLLL-UHFFFAOYSA-N	COC1=C(O)C=CC(CO)=C1
	compound00319	M+Na	C20H18O10	Kaempferol 3-alpha-L-arabinopyranoside		441.079	441.079	5	POS	38881.7	39212.3	37075	0.00258099	0.00262965	0.0024423	0.00255098	RNVUDWOQYYWXBJ-IEGSVRCHSA-N	C1(O)=CC2OC(C3C=CC(O)=CC=3)=C(O[C@H]3[C@H](O)[C@@H](O)[C@@H](O)CO3)C(=O)C=2C(O)=C1
	compound00246	M+H-H2O	C10H10O4	Methyl caffeic acid	121.1013, 135.0440, 135.1169, 145.0285, 149.0233, 149.0598, 159.0440, 163.0389, 176.0700, 177.0545	177.055	177.055	5.78	POS	38439.5	38875.6	37789.4	0.00255164	0.00260708	0.00248935	0.00254936	OCNYGKNIVPVPPX-HWKANZROSA-N	COC(=O)C=CC1=CC(=C(C=C1)O)O
	compound00034	M+H	C21H22O5	Gancaonin I	73.0291, 89.0604, 133.0862, 179.034, 197.0445, 299.0911, 354.1418, 355.07, 355.1531	355.154	355.154	11.01	POS	39006.4	31363.2	43989.1	0.00258927	0.00210328	0.00289776	0.0025301	DKVBYQAVNNRVNN-UHFFFAOYSA-N	C1(O)=CC=C(C2OC3C=C(OC)C(C/C=C(\C)/C)=C(OC)C=3C=2)C(O)=C1
	compound00889	M-H	C21H24O9	glycyphyllin	197.0448, 225.0753, 227.7229, 257.0818, 358.1062, 359.1141, 373.1299, 389.1256, 404.1468, 418.0844	419.135	419.135	4.95	NEG	39497.6	36986.5	37669.8	0.00262187	0.00248039	0.00248148	0.00252791	GLLUYNRFPAMGQR-PPNXFBDMSA-N	C1(O)C=C(O)C(C(=O)CCC2C=CC(O)=CC=2)=C(O[C@H]2[C@H](O)[C@H](O)[C@@H](O)[C@H](C)O2)C=1
	compound00427	M+FA-H	C15H24O9	Ajugol	188.9321, 188.9484, 229.7575, 230.6925, 230.7218, 233.9233, 302.9240, 347.1354, 393.0867, 393.1389	393.14	393.14	3.45	NEG	37543.3	37909.5	38691.9	0.00249215	0.00254229	0.00254881	0.00252775	VELYAQRXBJLJAK-XKKWFBPMSA-N	C[C@]1(O)C[C@@H](O)[C@@H]2C=CO[C@@H](O[C@@H]3O[C@H](CO)[C@@H](O)[C@H](O)[C@H]3O)[C@@H]21
	compound00188	M+H-H2O	C16H12O6	Hispidulin	89.0602, 133.0858, 255.0655, 283.06	283.06	283.06	7.03	POS	37007	38683.6	36622.2	0.00245655	0.0025942	0.00241247	0.00248774	IHFBPDAQLQOCBX-UHFFFAOYSA-N	C1(O)=CC2OC(C3C=CC(O)=CC=3)=CC(=O)C=2C(O)=C1OC
	compound00501	M+Na	C16H22O8	Coniferin		365.121	365.121	4.01	POS	38984.2	35086.3	37970.8	0.00258779	0.00235296	0.00250131	0.00248069	SFLMUHDGSQZDOW-FAOXUISGSA-N	COC1=C(O[C@@H]2O[C@H](CO)[C@@H](O)[C@H](O)[C@H]2O)C=CC(\C=C\CO)=C1
	compound00204	M-H	C26H20O10	Salvianolic acid C		491.098	491.099	6.36	NEG	39487.2	33617.7	38738.9	0.00262118	0.00225447	0.00255191	0.00247585	GCJWPRRNLSHTRY-VURDRKPISA-N	[H]\C(=C(\[H])C1=C2C=C(OC2=C(O)C=C1)C1=CC(O)=C(O)C=C1)C(=O)O[C@]([H])(CC1=CC(O)=C(O)C=C1)C(O)=O
	compound00514	M+H	C11H12O4	Sinapaldehyde		209.081	209.081	5.53	POS	36438.9	37637.1	36705.7	0.00241884	0.00252402	0.00241797	0.00245361	CDICDSOGTRCHMG-ONEGZZNKSA-N	COC1=CC(=CC(=C1O)OC)C=CC=O
	compound00341	M+H	C20H28O8	Lobetyolin		397.186	397.184	5.33	POS	39112.1	39105.3	32291.5	0.00259629	0.00262248	0.00212719	0.00244865	MMMUDYVKKPDZHS-UPPVCQNNSA-N	CC=CC#CC#CC(C(C=CCCCO)OC1C(C(C(C(O1)CO)O)O)O)O
	compound00405	M+FA-H	C20H30O5	Andropanolide	230.2406, 258.9166, 283.0981, 283.1916, 287.1629, 327.2181, 349.0699, 349.2000, 395.1210, 395.2072	395.208	395.206	6.21	NEG	33308.1	38811.3	37576.8	0.00221101	0.00260276	0.00247535	0.00242971	BOJKULTULYSRAS-QPSYGYIJSA-N	C=C1CC[C@H]2[C@@](C)(CC[C@@H](O)[C@@]2(C)CO)[C@@H]1C/C=C1\C(=O)OC[C@H]1O
	compound00608	M+FA-H	C24H26O12	Viscumneoside VI	191.0554, 201.0170, 227.0926, 235.5382, 353.0869, 375.0702, 389.0994, 389.1462, 550.1414, 551.1346	551.141	551.139	4.12	NEG	42699	34080.7	32587.7	0.00283439	0.00228552	0.0021467	0.0024222	GPCKIXOOCSOBEC-AKRDZZKRSA-N	CC(=O)OCC1C(C(C(C(O1)OC2=CC(=C3C(=O)CC(OC3=C2)C4=CC(=C(C=C4)O)OC)O)O)O)O
	compound00104	M+FA-H	C15H18O8	4-O-beta-Glucopyranosyl-cis-coumaric acid	85.028, 119.0491, 163.0392, 209.03, 235.9252, 236.0563, 304.0439, 325.091	371.098	371.098	3.83	NEG	38316.7	33476.8	36499.6	0.00254349	0.00224502	0.00240439	0.00239763	LJFYQZQUAULRDF-LSSWKVNRSA-N	C1=CC(=CC=C1C=CC(=O)O)OC2C(C(C(C(O2)CO)O)O)O
	compound00148	M+H	C11H16O4	Dihydrosinapyl alcohol	86.0967, 107.0495, 135.0805, 163.0753, 167.0702, 177.1637, 195.1016, 212.1491, 213.1124	213.112	213.112	4.9	POS	35092.4	35714.9	35646.7	0.00232946	0.00239511	0.00234821	0.00235759	PHOPGVYKZWPIGA-UHFFFAOYSA-N	COC1=CC(=CC(=C1O)OC)CCCO
	compound00587	M-H	C15H12O5	Butin	151.0029, 270.0497, 271.0251, 271.0612	271.061	271.061	5.4	NEG	34750.2	33344.7	38276.4	0.00230674	0.00223616	0.00252144	0.00235478	MJBPUQUGJNAPAZ-UHFFFAOYSA-N	OC1=CC2=C(C=C1)C(=O)CC(O2)C1=CC(O)=C(O)C=C1
	compound00100	M+H	C8H8O3	Isovanillin	110.0366, 111.0443, 111.0806, 125.0598, 125.0960, 135.0442, 135.0801, 135.1169, 152.0699, 153.0545	153.055	153.055	4.96	POS	35333.7	35011.3	34966	0.00234548	0.00234793	0.00230337	0.00233226	JVTZFYYHCGSXJV-UHFFFAOYSA-N	COC1=C(C=C(C=C1)C=O)O
	compound00117	M+H	C7H6O3	3,4-Dihydroxybenzaldehyde	65.0392, 93.0339, 111.0444, 121.029, 139.0391	139.039	139.039	4.03	POS	30849.8	34788	38960.4	0.00204782	0.00233295	0.0025665	0.00231576	IBGBGRVKPALMCQ-UHFFFAOYSA-N	OC1=CC=C(C=O)C=C1O
	compound00321	M-H	C27H30O16	Kaempferol 3-O-gentiobioside		609.146	609.146	4.73	NEG	33247.7	36091.7	34427.9	0.002207	0.00242038	0.00226792	0.00229843	BITPRCODIALMOV-DEFKTLOSSA-N	C1(O)=CC2OC(C3C=CC(O)=CC=3)=C(O[C@H]3[C@H](O)[C@@H](O)[C@H](O)[C@@H](CO[C@H]4[C@H](O)[C@@H](O)[C@H](O)[C@@H](CO)O4)O3)C(=O)C=2C(O)=C1
	compound00255	M+H	C11H10N2O3	Mequindox		219.076	219.077	4.88	POS	34127.9	33138.9	36432.4	0.00226543	0.00222236	0.00239997	0.00229592	CUJMCPPBTUATEJ-UHFFFAOYSA-N	CC(=O)c1c(C)n([O-])c2ccccc2[n+]1=O
	compound00383	M+H	C17H14O3	5-Methyl-7-methoxyisoflavone		267.102	267.101	10.65	POS	33503.1	34850.8	34519.3	0.00222396	0.00233717	0.00227395	0.00227836	WGOUYULOZZRTFS-UHFFFAOYSA-N	CC1=CC(=CC2=C1C(=O)C(=CO2)C3=CC=CC=C3)OC
	compound00373	M+Na	C20H22O7	6'-Hydroxy-3,4,2',3',4'-pentamethoxychalcone		397.126	397.126	10.36	POS	36994.8	33146.2	32454.9	0.00245573	0.00222285	0.00213795	0.00227218	YYGVWBCOVUSNQT-SOFGYWHQSA-N	C1(OC)=C(OC)C(OC)=C(C(=O)/C=C/C2C=CC(OC)=C(OC)C=2)C(O)=C1
	compound00010	M-H	C16H12O5	Glycitein	268.0378, 283.0249, 283.0612	283.061	283.061	6.06	NEG	36049.8	32239.5	32547.6	0.00239301	0.00216204	0.00214406	0.00223304	DXYUAIFZCFRPTH-UHFFFAOYSA-N	C1(O)=CC2OC=C(C3C=CC(O)=CC=3)C(=O)C=2C=C1OC	EGFR	HSD17B2	ESR1	ESR2	ALOX12	IL2	ADORA1	ADORA2A	HSD17B1	CA7	CA12	CYP19A1	PTPRS	CA4	CBR1	ABCB1	XDH	PFKFB3	ESRRA	ABCG2	TYR	MAOA	PTGS1	SLC6A2	ALDH2	TBXAS1	MGAM	HTR2A	HTR2C	ESRRB	ACHE
	compound00393	M+H-H2O	C21H24O6	Tetrahydrocurcumin		355.154	355.154	9.26	POS	33684.4	34217.4	32332.5	0.00223599	0.00229469	0.00212989	0.00222019	LBTVHXHERHESKG-UHFFFAOYSA-N	COC1=CC(CCC(=O)CC(=O)CCC2=CC(OC)=C(O)C=C2)=CC=C1O
	compound00053	M+H, M+Na	C15H20O3	Carabrone	213.1273, 231.138, 249.1481	249.149	249.149	8.09	POS	35889.3	31853.5	32092.1	0.00238235	0.00213616	0.00211405	0.00221085	AGIQIKMGJVLKMA-NLRWUALESA-N	C=C1C(=O)O[C@@H]2C[C@]3(C)[C@@H](CCC(C)=O)[C@@H]3C[C@H]12
	compound00371	M+H-H2O	C16H18O5	5-O-Methylvisamminol	107.0496, 227.0699, 255.1016, 272.1999, 273.1127	273.112	273.112	6.04	POS	34684.9	32753	32237.5	0.00230241	0.00219648	0.00212363	0.0022075	DGFLRNOCLJGHLY-ZDUSSCGKSA-N	C12C(=O)C=C(C)OC=1C=C1O[C@H](C(O)(C)C)CC1=C2OC
	compound00028	M-H	C12H20O4	Traumatic acid	142.9914, 162.9979, 165.1275, 183.1385, 226.9933, 227.1285	227.129	227.129	7.24	NEG	33353.4	33806.4	32468	0.00221402	0.00226712	0.00213881	0.00220665	MAZWDMBCPDUFDJ-VQHVLOKHSA-N	C(CC(=O)O)CCCCCC/C=C/C(=O)O
	compound00552	M+NH4	C15H14O6	Catechin		308.113	308.113	4.24	POS	32320.2	32784.9	34436.1	0.00214544	0.00219862	0.00226846	0.00220417	PFTAWBLQPZVEMU-DZGCQCFKSA-N	C1(O)C=C2O[C@H](C3=CC=C(O)C(O)=C3)[C@@H](O)CC2=C(O)C=1
	compound00312	M+H	C20H26O4	Jolkinolide B	98.9845, 176.9892, 235.5672, 261.1122, 271.1316, 285.1835, 313.1793, 330.2454, 331.0963, 331.1882	331.19	331.19	11.09	POS	31513.2	30702	36904.2	0.00209187	0.00205894	0.00243105	0.00219395	SOVOCMGDFRGRKF-MCDHERAVSA-N	CC1=C2[C@H]3O[C@]34CC[C@@H]3C(C)(C)CCC[C@@]3(C)[C@@H]4[C@H]3O[C@@]23OC1=O
	compound00171	M+Na	C21H24O9	Rhapontigenin 3'-o-glucoside		443.131	443.132	4.96	POS	35520.7	33146	30270.2	0.00235789	0.00222284	0.00199403	0.00219159	NMZBFHDKUAVGLR-DXKBKAGUSA-N	COc1ccc(/C=C/c2cc(O)cc(O)c2)cc1O[C@@H]1O[C@H](CO)[C@@H](O)[C@H](O)[C@H]1O
	compound00318	M-H	C27H30O16	Kaempferol 3,7-Di-o-glucoside		609.146	609.146	4.26	NEG	32690.9	32409.8	32537.6	0.00217004	0.00217346	0.0021434	0.0021623	XFFQVRFGLSBFON-DEFKTLOSSA-N	C1(O[C@H]2[C@H](O)[C@@H](O)[C@H](O)[C@@H](CO)O2)=CC2OC(C3C=CC(O)=CC=3)=C(O[C@H]3[C@H](O)[C@@H](O)[C@H](O)[C@@H](CO)O3)C(=O)C=2C(O)=C1
	compound00193	2M-H	C20H20O5	Galbacin		679.255	679.253	11.19	NEG	29094.4	29774	38252.9	0.0019313	0.0019967	0.00251989	0.0021493	QFUXQRHAJWXPGP-ZSJIZICJSA-N	C[C@H]1C(c2ccc3c(c2)OCO3)O[C@@H](c2ccc3c(c2)OCO3)[C@@H]1C
	compound00840	M+H	C9H8O	INDANONE	105.0703, 133.0648	133.065	133.065	11.77	POS	31522.5	29833.9	35344.2	0.00209248	0.00200072	0.00232828	0.0021405	QNXSIUBBGPHDDE-UHFFFAOYSA-N	O=C1CCC2=CC=CC=C12
	compound00044	M-H	C8H9NO4	4-Pyridoxic acid	68.9946, 71.0127, 89.0226, 96.9589, 101.0233, 108.0446, 112.9846, 138.0551, 181.0712, 182.0453	182.046	182.045	1.61	NEG	31784.4	31484.3	32430.1	0.00210987	0.0021114	0.00213631	0.00211919	HXACOUQIXZGNBF-UHFFFAOYSA-N	CC1=NC=C(CO)C(C(O)=O)=C1O
	compound00558	M+H	C30H44O3	Boldenone Undecylenate	175.148, 189.1638, 217.158, 219.1747, 302.9803, 407.3307, 413.2668, 435.3251, 453.2096, 453.3341	453.336	453.336	14.69	POS	28723.9	30114.3	36548.2	0.00190671	0.00201952	0.00240759	0.00211128	AHMMSNQYOPMLSX-UHFFFAOYSA-N	CC12CCC3C(CCC4=CC(=O)C=CC34C)C1CCC2OC(=O)CCCCCCCCC=C
	compound00530	M+K	C33H52O8	Diosgenin glucoside		615.329	615.329	11.21	POS	24500.4	39809.2	30035.2	0.00162635	0.00266968	0.00197855	0.00209153	WXMARHKAXWRNDM-GAMIEDRGSA-N	C1[C@H](O[C@H]2[C@H](O)[C@@H](O)[C@H](O)[C@@H](CO)O2)CC2[C@@](C)([C@@]3([H])CC[C@]4(C)[C@H]5[C@@H]([C@]6(O[C@H]5C[C@@]4([H])[C@]3([H])CC=2)CC[C@@H](C)CO6)C)C1
	compound00825	M+H-H2O	C11H16O4	melazolide a	89.0602, 95.0496, 149.0598, 163.0389, 167.0702, 177.1637	195.102	195.102	10.04	POS	28992.8	31607.2	33530.8	0.00192456	0.00211964	0.00220883	0.00208434	LXPGLWRCFAPCPH-RNSXUZJQSA-N	CC1([C@@H]2CC(=O)O[C@@]2(C=C[C@H]1O)CO)C
	compound00884	M-H	C10H19NO8	β- glucosidase	154.0505, 160.0610, 172.0615, 190.0715, 195.0504, 221.0668, 232.0824, 235.5060, 262.0921, 280.1020	280.104	280.104	0.82	NEG	28337.2	33700.4	31101.2	0.00188104	0.00226001	0.00204878	0.00206328	LFXAOLSGYQSMPW-UHFFFAOYSA-N	C(C1C(C(C(C(O1)OCC(CO)NC=O)O)O)O)O
	compound00078	M-H	C14H16O9	Bergenin	165.0549, 192.0058, 193.0134, 194.0205, 207.0294, 234.0167, 237.0397, 249.0399, 312.049, 327.0717	327.072	327.072	3.99	NEG	32718.2	30093.9	29577.6	0.00217186	0.00201816	0.00194841	0.00204614	YWJXCIXBAKGUKZ-HJJNZUOJSA-N	COC1=C(C=C2C(=C1O)C3C(C(C(C(O3)CO)O)O)OC2=O)O
	compound00516	M-H2O-H	C23H32O15	Sibiricose A1		529.156	529.154	4.45	NEG	37372	21711.1	32595	0.00248077	0.00145599	0.00214718	0.00202798	DJBWDHVUJCXYBH-VNUFVXOYSA-N	COc1cc(/C=C/C(=O)OC[C@@H]2O[C@@H](O[C@@]3(CO)O[C@@H](CO)[C@H](O)[C@H]3O)[C@@H](O)[C@H](O)[C@H]2O)cc(OC)c1O
	compound00800	M+H	C16H10O6	juzunal	253.0493, 281.0444, 299.0551	299.055	299.055	6.2	POS	30172.5	29934	31006.3	0.00200287	0.00200744	0.00204252	0.00201761	QHNQRUVIUVPRGL-UHFFFAOYSA-N	COC1=C2C(=CC(=C1C=O)O)C(=O)C3=C(C2=O)C=CC=C3O
	compound00824	2M-H	C10H10O3	methyl 3-(4-hydroxyphenyl)-acrylate	119.0505, 228.7615, 354.1054, 355.1195	355.119	355.118	6	NEG	30997.8	27263.7	32770.7	0.00205765	0.00182836	0.00215875	0.00201492	NITWSHWHQAQBAW-UHFFFAOYSA-N	COC(=O)C=CC1=CC=C(O)C=C1
	compound00507	M+H	C47H72O20	Celosin H		957.469	957.471	6.61	POS	36904.3	32014.8	21666.8	0.00244973	0.00214697	0.00142729	0.002008	DGLQIOJLFVRFMT-KMKJCONPSA-N	CC1(C)CC[C@]2(C(=O)O[C@@H]3O[C@H](CO)[C@@H](O)[C@H](O)[C@H]3O)CC[C@]3(C)C(=CC[C@@H]4[C@@]5(C)C[C@@H](O)[C@@H](O[C@@H]6O[C@H](C(=O)O)[C@@H](O)[C@H](O[C@@H]7OC[C@@H](O)[C@H](O)[C@H]7O)[C@H]6O)[C@](C)(C=O)[C@@H]5CC[C@]43C)[C@@H]2C1
	compound00233	M+H	C4H8N2O3	Glycylglycine		133.061	133.061	0.88	POS	28780.5	29334.5	30954	0.00191046	0.00196723	0.00203908	0.00197226	YMAWOPBAYDPSLA-UHFFFAOYSA-N	NCC(=O)NCC(O)=O
	compound00547	M+NH4	C21H22O5	Dehydroglyasperin C		372.181	372.18	9.57	POS	28521.8	31145.9	29189.5	0.00189329	0.00208871	0.00192284	0.00196828	UACNRZUVCUEUPY-UHFFFAOYSA-N	COc1c2c(cc(O)c1CC=C(C)C)OCC(c1ccc(O)cc1O)=C2
	compound00847	M+H-H2O	C15H18O2	furanogermacra-1E,10(15)-dien-6-one	93.0703, 107.0494, 119.0859, 121.0652, 133.0647, 145.0648, 157.0648, 171.0806, 185.0963, 213.1288	213.127	213.127	11.78	POS	31889	28089.9	28488.4	0.00211681	0.00188377	0.00187666	0.00195908	KIOIOKFCSBQUGC-OAQKJQOQSA-N	C[C@H]1C/C=C\C(=C)CC2=C(C(=CO2)C)C(=O)C1
	compound00782	M-H	C20H14O7	Daphnoretin methyl ether	228.058, 280.0376, 321.0765, 365.0627	365.067	365.067	7.59	NEG	29563.9	29183.5	28766.3	0.00196247	0.0019571	0.00189497	0.00193818	BCLNKNUUTUITEA-UHFFFAOYSA-N	COC1=C(OC)C=C2C=C(OC3=CC4=C(C=CC(=O)O4)C=C3)C(=O)OC2=C1
	compound00582	M+H	C20H28O3	Cafestol		317.211	317.211	10.04	POS	27938.1	29936.6	28773.9	0.00185455	0.00200761	0.00189547	0.00191921	DNJVYWXIDISQRD-HWUKTEKMSA-N	CC12CCC3=C(C1CCC45C2CCC(C4)C(C5)(CO)O)C=CO3
	compound00400	M+H	C30H48O4	Alisol G		473.363	473.362	11.81	POS	33701.4	22992.8	29773	0.00223712	0.00154194	0.00196128	0.00191345	WLNDANGOFVYODW-XCXJHVMUSA-N	C=C(C)[C@H](O)[C@@H](O)C[C@@H](C)C1=C2C[C@H](O)[C@H]3[C@@]4(C)CCC(=O)C(C)(C)[C@@H]4CC[C@]3(C)[C@@]2(C)CC1
	compound00426	M+H, M+Na	C29H39N3O2	Echinulin		462.312	462.312	11.24	POS	29071.6	30029.1	26906.3	0.00192979	0.00201381	0.00177244	0.00190535	DIKMWTRJIZQJMY-CYFREDJKSA-N	C=CC(C)(C)c1[nH]c2c(CC=C(C)C)cc(CC=C(C)C)cc2c1C[C@@H]1N=C(O)[C@H](C)N=C1O
	compound00194	M-H	C11H12O4	Ethyl Caffeic acid	135.0442, 161.0236, 161.0448, 179.0344, 207.0659	207.066	207.066	6.45	NEG	28223	27350.7	30281.2	0.00187346	0.00183419	0.00199476	0.0019008	WDKYDMULARNCIS-GQCTYLIASA-N	CCOC(=O)\C=C\C1=CC(O)=C(O)C=C1
	compound00508	M+H-H2O	C18H21NO4	Cephalotaxine		298.144	298.144	3.9	POS	28407	27102.8	30101.2	0.00188568	0.00181757	0.0019829	0.00189538	YMNCVRSYJBNGLD-KURKYZTESA-N	COC1=CC23CCCN2CCC4=CC5=C(C=C4C3C1O)OCO5
	compound00539	M+H-H2O	C18H26O5	Cytosporone B		305.175	305.175	10.14	POS	25780.7	29525.9	30134.8	0.00171134	0.00198007	0.00198511	0.00189217	UVVWQQKSNZLUQA-UHFFFAOYSA-N	CCCCCCCC(=O)C1=C(CC(=O)OCC)C=C(O)C=C1O
	compound00122	M-H	C11H20O4	Undecanedioic acid	153.1276, 197.1177, 214.9938, 215.1286	215.129	215.128	6.82	NEG	27172.1	28765.2	28971.5	0.0018037	0.00192905	0.00190849	0.00188041	LWBHHRRTOZQPDM-UHFFFAOYSA-N	C(CCCCCCCCCC(=O)O)(=O)O
	compound00899	2M-H	C9H9NO5	βetalamicacid	353.1029, 421.0894	421.089	421.09	5.8	NEG	26874.4	26290.4	28963.5	0.00178394	0.00176309	0.00190795	0.00181833	YQDKULBMDMPFLH-UHFFFAOYSA-N	C1C(NC(=CC1=CC=O)C(=O)O)C(=O)O
	compound00425	M-H	C21H26O3	Acitretin	116.9276, 214.0997, 242.0951, 256.1785, 297.1859, 324.1318, 325.1813	325.181	325.181	11.75	NEG	29544.8	27189.1	24530.2	0.0019612	0.00182336	0.00161591	0.00180016	IHUNBGSDBOWDMA-AQFIFDHZSA-N	COC1=C(C)C(C)=C(\C=C\C(\C)=C\C=C\C(\C)=C\C(O)=O)C(C)=C1
	compound00502	2M-H	C19H20O3	Cryptotanshinone		591.275	591.275	11.01	NEG	26697.3	32121.9	21793.3	0.00177219	0.00215416	0.00143562	0.00178732	GVKKJJOMQCNPGB-JTQLQIEISA-N	O=C1C(=O)C2=C(OCC2C)C=3C=CC4=C(C13)CCCC4(C)C
	compound00694	M-H2O-H	C20H30O6	Adenostemmoic acid D	317.1757, 347.1866	347.186	347.186	7.88	NEG	28547.6	24121.4	27254.6	0.00189501	0.00161763	0.00179538	0.00176934	QDNKMJSMTIFSMN-UHFFFAOYSA-N	CC12CCCC(C1CCC34C2C(CC(C3)C(C4=O)(CO)O)O)(C)C(=O)O
	compound00285	M-H	C21H20O11	Orientin		447.093	447.093	4.61	NEG	31649.6	29686.9	18057.7	0.00210092	0.00199086	0.00118954	0.00176044	PLAPMLGJVGLZOV-VPRICQMDSA-N	C1(O)=C([C@H]2[C@H](O)[C@@H](O)[C@H](O)[C@@H](CO)O2)C2OC(C3C=CC(O)=C(O)C=3)=CC(=O)C=2C(O)=C1
	compound00210	M+H-H2O	C25H26O6	Sanggenol L		405.17	405.17	11.35	POS	27254	26874.7	24327.2	0.00180914	0.00180227	0.00160254	0.00173798	MCDFUBPTGYOGCC-UHFFFAOYSA-N	C12OC(C)(CC/C=C(/C)\C)C=CC=1C1OC(C3C=CC(O)=CC=3O)CC(=O)C=1C(O)=C2
	compound00702	M+FA-H	C18H17NO3	Clausine S	177.0188, 309.0629, 324.0872, 325.0946, 339.1094, 340.1175	340.119	340.119	4.26	NEG	26596.3	24498.2	26974.8	0.00176548	0.0016429	0.00177695	0.00172844	GEKIEZSVUGDIBH-UHFFFAOYSA-N	CC(=C)C(CC1=C(C(=CC2=C1NC3=CC=CC=C32)C=O)O)O
	compound00497	M+H-H2O	C20H30O2	Continentalic acid	284.296, 285.1855, 285.2214	285.221	285.221	12.99	POS	24805.4	25559.4	27037.2	0.0016466	0.00171406	0.00178106	0.00171391	MHVJRKBZMUDEEV-UHFFFAOYSA-N	O=C(O)C1(C)CCCC2(C)C3C(=CC(C=C)(C)CC3)CCC12
	compound00287	M+H-H2O	C8H8O4	Orsellinic acid		151.039	151.039	5.03	POS	27592.3	25526.3	23787.6	0.0018316	0.00171185	0.001567	0.00170348	AMKYESDOVDKZKV-UHFFFAOYSA-N	C1(C(=O)O)C(O)=CC(O)=CC=1C
	compound00229	M+FA-H	C14H12O4	Gnetol		289.072	289.072	5.07	NEG	25238.6	25500.4	25941.2	0.00167536	0.0017101	0.00170886	0.00169811	DQULNTWGBBNZSC-SNAWJCMRSA-N	Oc1cc(O)cc(/C=C/c2c(O)cccc2O)c1
	compound00384	M+H	C9H10O4	Syringaldehyde		183.065	183.065	5.07	POS	25281.9	25630	24412.8	0.00167823	0.0017188	0.00160818	0.0016684	KCDXJAYRVLXPFO-UHFFFAOYSA-N	COC1=CC(C=O)=CC(OC)=C1O
	compound00021	M-H2O-H	C17H14O5	7,4'-Di-O-methylapigenin	251.0713, 279.0667	279.066	279.066	10.55	NEG	25118	25329.1	24042.1	0.00166735	0.00169862	0.00158376	0.00164991	LZERJKGWTQYMBB-UHFFFAOYSA-N	C1(OC)=CC2OC(C3C=CC(OC)=CC=3)=CC(=O)C=2C(O)=C1
	compound00444	M+FA-H	C41H66O13	Ziyuglycoside I		811.448	811.449	7.27	NEG	25043.7	23910	24710.5	0.00166242	0.00160345	0.00162779	0.00163122	WCHBFWOEFOZHMK-MLHVESHNSA-N	C[C@@H]1CC[C@]2(C(=O)O[C@@H]3O[C@H](CO)[C@@H](O)[C@H](O)[C@H]3O)CC[C@]3(C)C(=CC[C@@H]4[C@@]5(C)CC[C@H](O[C@@H]6OC[C@H](O)[C@H](O)[C@H]6O)C(C)(C)[C@@H]5CC[C@]43C)[C@@H]2[C@]1(C)O
	compound00266	M-H	C21H22O11	Marein		449.109	449.11	4.88	NEG	23337.5	23958.8	25922.7	0.00154916	0.00160673	0.00170765	0.00162118	XGEYXJDOVMEJNG-HTFDPZBKSA-N	C1=CC(=C(C=C1C=CC(=O)C2=C(C(=C(C=C2)OC3C(C(C(C(O3)CO)O)O)O)O)O)O)O
	compound00322	M+H	C22H22O11	Isorhamnetin 7-O-alpha-L-rhamnoside		463.123	463.123	6.21	POS	23122.5	23235.4	26548	0.00153489	0.00155821	0.00174884	0.00161398	XLQFMBLUUSGXQY-FDTPGTFWSA-N	C1(O[C@H]2[C@H](O)[C@H](O)[C@@H](O)[C@H](C)O2)=CC2OC(C3C=C(OC)C(O)=CC=3)=C(O)C(=O)C=2C(O)=C1
	compound00277	M+H-H2O	C26H30O7	Obacunone		437.196	437.194	9.51	POS	23388.2	23620.9	25777.5	0.00155253	0.00158407	0.00169808	0.00161156	MAYJEFRPIKEYBL-OASIGRBWSA-N	CC1(C2CC(=O)C3(C(C2(C=CC(=O)O1)C)CCC4(C35C(O5)C(=O)OC4C6=COC=C6)C)C)C
	compound00382	M+NH4	C47H51NO14	7-epi-Taxol		871.365	871.366	10.52	POS	27216.1	29976.3	15068.6	0.00180662	0.00201027	0.000992637	0.00160318	RCINICONZNJXQF-LYTKHFMESA-N	CC1=C2C(C(=O)C3(C(CC4C(C3C(C(C2(C)C)(CC1OC(=O)C(C(C5=CC=CC=C5)NC(=O)C6=CC=CC=C6)O)O)OC(=O)C7=CC=CC=C7)(CO4)OC(=O)C)O)C)OC(=O)C
	compound00458	M+H-H2O	C32H50O5	3-O-Acetyl-11-hydroxy-beta-boswellic acid		497.362	497.361	13.35	POS	24939.9	22326.8	24503.8	0.00165553	0.00149728	0.00161418	0.00158899	GKZSILIAFXNPRA-FTYVAGRSSA-N	CC(=O)O[C@H]1CC[C@]2(C)[C@H](CC[C@@]3(C)[C@H]2[C@@H](O)C=C2[C@H]4[C@H](C)[C@@H](C)CC[C@@]4(C)CC[C@@]23C)[C@]1(C)C(=O)O
	compound00282	M+H-H2O	C17H14O7	Ombuin		313.071	313.071	9.37	POS	22192.8	25516.5	23929.3	0.00147317	0.00171119	0.00157633	0.0015869	BWORNNDZQGOKBY-UHFFFAOYSA-N	C1(OC)=CC2OC(C3C=C(O)C(OC)=CC=3)=C(O)C(=O)C=2C(O)=C1
	compound00367	M+K	C12H22O12	Lactobionic acid		397.074	397.075	0.87	POS	29673.7	18440.6	22833.1	0.00196976	0.00123666	0.00150412	0.00157018	JYTUSYBCFIZPBE-AMTLMPIISA-N	C(C1C(C(C(C(O1)OC(C(CO)O)C(C(C(=O)O)O)O)O)O)O)O
	compound00333	M+H	C23H26O11	Isolindleyin		479.155	479.155	4.96	POS	24509.9	23401.8	22387	0.00162698	0.00156937	0.00147473	0.00155703	KHUVRRVIZOSFTI-UHFFFAOYSA-N	CC(=O)CCC1=CC=C(OC2OC(CO)C(O)C(O)C2OC(=O)C2=CC(O)=C(O)C(O)=C2)C=C1
	compound00049	M-H	C16H12O6	Chrysoeriol	284.0328, 299.0563	299.056	299.056	7.01	NEG	23761.4	22109.1	24418.2	0.0015773	0.00148268	0.00160853	0.00155617	SCZVLDHREVKTSH-UHFFFAOYSA-N	C1(O)=CC2OC(C3C=CC(O)=C(OC)C=3)=CC(=O)C=2C(O)=C1
	compound00419	M+H-H2O	C20H30O2	Abietic acid	189.1272, 201.1273, 202.135, 284.2135, 285.1843, 285.2198	285.221	285.222	12.53	POS	23422.8	25939.4	20726	0.00155482	0.00173955	0.00136532	0.00155323	RSWGJHLUYNHPMX-ONCXSQPRSA-N	[C@@]12([H])CC=C3C=C(CC[C@]3([H])[C@@]1(C)CCC[C@@]2(C)C(=O)O)C(C)C
	compound00219	M-H	C16H10O6	Hedysarimcoumestan B		297.04	297.04	6.78	NEG	23875.3	24083.6	21280.2	0.00158486	0.0016151	0.00140182	0.00153393	AAKHRTZXSZBLFQ-UHFFFAOYSA-N	COc1ccc2c(c1)oc1c3c(O)cc(O)cc3oc(=O)c21
	compound00091	M-H	C8H14O4	Suberic acid	111.0805, 129.091, 152.996, 173.0812	173.082	173.081	4.88	NEG	22828.7	23511.6	22793.9	0.00151539	0.00157673	0.00150153	0.00153122	TYFQFVWCELRYAO-UHFFFAOYSA-N	OC(CCCCCCC(=O)O)=O
	compound00220	M+FA-H	C36H58O10	Rosamultin		695.401	695.402	6.99	NEG	23043.8	18902.9	26355.3	0.00152966	0.00126766	0.00173614	0.00151116	MLKQAGPAYHTNQQ-ZFCIFJTHSA-N	C[C@@H]1CC[C@]2(C(=O)O[C@@H]3O[C@H](CO)[C@@H](O)[C@H](O)[C@H]3O)CC[C@]3(C)C(=CC[C@H]4[C@@]5(C)C[C@H](O)[C@@H](O)C(C)(C)C5CC[C@]43C)[C@H]2[C@]1(C)O
	compound00372	M-H	C24H24O11	6''-O-Acetylglycitin		487.125	487.125	5.27	NEG	21772.7	24760.7	21468.6	0.00144529	0.0016605	0.00141423	0.00150667	DUBPGEJGGVZKDD-PFKOEMKTSA-N	COC1=CC2=C(OC=C(C2=O)C2=CC=C(O)C=C2)C=C1O[C@@H]1O[C@H](COC(C)=O)[C@@H](O)[C@H](O)[C@H]1O
	compound00520	M+Na	C42H66O14	Chikusetsusaponin Iva		817.434	817.435	7.95	POS	22788.4	21599.7	23619.4	0.00151271	0.00144852	0.00155591	0.00150571	YOSRLTNUOCHBEA-SGVKAIFKSA-N	CC1(C)CC[C@]2(C(=O)O[C@@H]3O[C@H](CO)[C@@H](O)[C@H](O)[C@H]3O)CC[C@]3(C)C(=CC[C@@H]4[C@@]5(C)CC[C@H](O[C@@H]6O[C@H](C(=O)O)[C@@H](O)[C@H](O)[C@H]6O)C(C)(C)[C@@H]5CC[C@]43C)[C@@H]2C1
	compound00445	M+H	C15H18O3	Zederone		247.133	247.133	10.04	POS	21944.8	22327.1	23459	0.00145671	0.0014973	0.00154535	0.00149979	CVIVANCKIBYAOP-HBXAWUERSA-N	CC1=CCCC2(C(O2)C(=O)C3=C(C1)OC=C3C)C
	compound00325	M+H	C21H20O13	Quercetagitrin		481.098	481.098	4.6	POS	24113.4	24585	18774.2	0.00160066	0.00164872	0.00123674	0.00149538	IDTDRZPBDLMCLB-HSOQPIRZSA-N	C1(O[C@H]2[C@H](O)[C@@H](O)[C@H](O)[C@@H](CO)O2)=CC2OC(C3C=C(O)C(O)=CC=3)=C(O)C(=O)C=2C(O)=C1O
	compound00891	M+FA-H	C15H24O8	gluroside	89.0233, 95.0491, 113.0234, 191.0192, 213.0023, 213.0765, 214.0799, 228.2704, 376.0740, 376.1330	377.145	377.145	3.63	NEG	22371.4	22480.5	22103.1	0.00148503	0.00150759	0.00145603	0.00148288	BBBYCKMTZMMVAZ-LDADUKJHSA-N	C[C@@]1(CC[C@H]2[C@@H]1C(OC=C2)O[C@H]3[C@@H]([C@H]([C@@H]([C@H](O3)CO)O)O)O)O
	compound00125	M-H	C10H18O4	Sebacic acid	139.1119, 183.102, 201.1126	201.113	201.113	6.05	NEG	22879.3	21669.1	21564	0.00151874	0.00145317	0.00142052	0.00146414	CXMXRPHRNRROMY-UHFFFAOYSA-N	C(CCCCCCCCC(=O)O)(=O)O
	compound00463	M+H-H2O	C21H24O7	Trachelogenin		371.149	371.149	7.11	POS	24061.9	21237.9	20738.5	0.00159724	0.00142426	0.00136614	0.00146255	YFVZKLQNMNKWSB-UHFFFAOYSA-N	COC1=CC(CC2(O)C(CC3=CC(OC)=C(OC)C=C3)COC2=O)=CC=C1O
	compound00184	M-H2O-H	C6H8O8	Hydroxycitric acid		189.004	189.003	0.93	NEG	20959.2	24460.6	20456.5	0.00139129	0.00164037	0.00134756	0.00145974	ZMJBYMUCKBYSCP-CVYQJGLWSA-N	O[C@@](C(=O)O)(CC(=O)O)[C@@H](C(=O)O)O
	compound00396	M+H	C10H10O2	5-Hydroxy-1-tetralone	133.0284, 135.044, 163.0388	163.075	163.075	5.53	POS	21958	21883.5	21818.7	0.00145759	0.00146755	0.0014373	0.00145415	YPPZCRZRQHFRBH-UHFFFAOYSA-N	C1CC2=C(C=CC=C2O)C(=O)C1
	compound00475	M+H, M+Na	C18H16O5	3,5,7-Trimethoxyflavone		335.089	335.089	9.2	POS	22259.9	21454.3	21782.4	0.00147763	0.00143877	0.0014349	0.00145043	CBTHKWVPSIGKMI-UHFFFAOYSA-N	C1(OC)=CC2OC(C3C=CC=CC=3)=C(OC)C(=O)C=2C(OC)=C1
	compound00506	M+H	C15H16O8	Skimmin		325.092	325.092	4.03	POS	20894.8	22481	22017.4	0.00138701	0.00150762	0.00145039	0.00144834	VPAOSFFTKWUGAD-TVKJYDDYSA-N	O=C1OC=2C=C(OC3OC(CO)C(O)C(O)C3O)C=CC2C=C1
	compound00483	M+H	C17H20O9	3-Feruloylquinic acid		369.118	369.118	4.63	POS	19133.8	23190.6	23054.2	0.00127011	0.00155521	0.00151868	0.001448	RAGZUCNPTLULOL-UHFFFAOYSA-N	O=C(OC1CC(O)(C(=O)O)CC(O)C1O)C=CC2=CC=C(O)C(OC)=C2
	compound00804	M+H	C11H16O2	jasmololone	111.0805, 121.1013, 125.0599, 135.1169, 139.0752, 153.1272, 163.1115, 181.0652, 181.0850, 181.1221	181.122	181.122	8.74	POS	20707.8	22476.2	21435.9	0.00137459	0.0015073	0.00141208	0.00143132	SVRKACAGHUZSGU-SNAWJCMRSA-N	CC\C=C\CC1=C(C)C(O)CC1=O
	compound00433	M-H	C20H22O9	2,3,5,4'-Tetrahydroxystilbene 2-O-beta-D-glucoside		405.119	405.119	4.88	NEG	23092.7	20171	21271.9	0.00153291	0.00135271	0.00140128	0.00142897	JAYVHSBYKLLDJC-DSNJPTTOSA-N	OC[C@H]1O[C@@H](Oc2c(O)cc(O)cc2/C=C/c2ccc(O)cc2)[C@H](O)[C@@H](O)[C@@H]1O
	compound00527	M+Na	C21H24O5	Denudatin B		379.152	379.152	10.57	POS	19063.4	23520.7	21872.2	0.00126544	0.00157735	0.00144082	0.00142787	VDYACOATPFOZIO-UHFFFAOYSA-N	COC1=CC=C(C=C1OC)C1OC2=CC(=O)C(CC=C)=CC2(OC)C1C
	compound00164	M-H	C14H16O5	Peucedanol	175.0395, 245.0816, 263.0926	263.092	263.092	5.19	NEG	21847.9	21321.1	21019.1	0.00145028	0.00142983	0.00138463	0.00142158	WRTWKAQFZYXAEJ-GFCCVEGCSA-N	CC(C)(O)[C@H](O)Cc1cc2ccc(=O)oc2cc1O
	compound00780	M-H	C17H12O6	2-acetyl-emodin	265.0513, 267.0656, 310.0425, 311.0561	311.056	311.056	6.36	NEG	20981	20126.2	22315.1	0.00139273	0.0013497	0.00147	0.00140414	OJBWMXFOIJKIJP-UHFFFAOYSA-N	CC1=CC2=C(C(=C1C(=O)C)O)C(=O)C3=C(C2=O)C=C(C=C3O)O
	compound00293	2M-H	C11H12O3	Myristicin		383.15	383.15	9.91	NEG	21272.3	19844.5	21027.9	0.00141206	0.00133081	0.0013852	0.00137603	BNWJOHGLIBDBOB-UHFFFAOYSA-N	COC1=CC(CC=C)=CC2=C1OCO2
	compound00421	M+H-H2O	C12H14N2O2	Abrine		201.102	201.102	3.9	POS	19324.5	20662.3	22026.8	0.00128277	0.00138566	0.001451	0.00137314	CZCIKBSVHDNIDH-NSHDSACASA-N	CNC(CC1=CNC2=CC=CC=C21)C(=O)O
	compound00196	M+Na	C20H16O5	Glabrone		359.089	359.089	10.29	POS	20105	23488.4	17829.3	0.00133458	0.00157518	0.0011745	0.00136142	COLMVFWKLOZOOP-UHFFFAOYSA-N	C1(O)=CC2OC=C(C3C=CC4OC(C)(C)C=CC=4C=3O)C(=O)C=2C=C1
	compound00468	M+Na	C20H22O8	Tremuloidin		413.121	413.121	5.84	POS	23341.1	19245	16990.4	0.0015494	0.00129061	0.00111923	0.00131974	FWPNCAYVELBDRB-BFMVXSJESA-N	C1=CC=C(C=C1)C(=O)O[C@@H]2[C@H]([C@@H]([C@H](O[C@H]2OC3=CC=CC=C3CO)CO)O)O
	compound00307	M+NH4, M+Na	C20H20O7	Isosinensetin		395.11	395.11	7.64	POS	17978	23125.3	18194.9	0.00119339	0.00155083	0.00119858	0.00131426	UYCWETIUOAGWIL-UHFFFAOYSA-N	C1(OC)=C(OC)C2OC(C3C=C(OC)C(OC)=CC=3)=CC(=O)C=2C(OC)=C1
	compound00244	2M-H	C9H10O3	Methyl 4-hydroxyphenylacetate		331.119	331.119	5.64	NEG	19550.5	20201.5	19168.4	0.00129777	0.00135475	0.00126271	0.00130508	XGDZEDRBLVIUMX-UHFFFAOYSA-N	COC(=O)CC1=CC=C(C=C1)O
	compound00457	M+H-H2O	C21H22O8	3-Methoxytangeretin		385.128	385.128	10.08	POS	19643.1	18025.7	20780.1	0.00130392	0.00120884	0.00136888	0.00129388	OBIOZWXPDBWYHB-UHFFFAOYSA-N	C1(OC)=C(OC)C2OC(C3C=CC(OC)=CC=3)=C(OC)C(=O)C=2C(OC)=C1OC
	compound00346	M+H-H2O	C17H14O6	Pinobanksin 3-acetate		297.076	297.076	9.11	POS	19293.5	20017.7	19069.2	0.00128071	0.00134243	0.00125618	0.00129311	BJYHZSNSMVEQEH-SJORKVTESA-N	CC(=O)OC1C(OC2=CC(=CC(=C2C1=O)O)O)C3=CC=CC=C3
	compound00385	2M-H	C22H24N2O8	Tetracycline		887.299	887.296	4.72	NEG	15662.8	18198.7	23758.3	0.00103971	0.00122044	0.00156506	0.00127507	NWXMGUDVXFXRIG-WESIUVDSSA-N	CC1(C2CC3C(C(=O)C(=C(C3(C(=O)C2=C(C4=C1C=CC=C4O)O)O)O)C(=O)N)N(C)C)O
	compound00395	M-H	C17H20O9	5-Feruloylquinic acid		367.103	367.103	4.26	NEG	19730.1	19382.7	18341.4	0.00130969	0.00129985	0.00120823	0.00127259	RAGZUCNPTLULOL-KQJPBSFVSA-N	COC1=CC(\C=C\C(=O)O[C@@H]2C[C@](O)(C[C@@H](O)[C@@H]2O)C(O)=O)=CC=C1O
	compound00328	M+H	C17H18O6	Isoagarotetrol		319.118	319.118	5.1	POS	19108.8	19157.8	19196	0.00126845	0.00128476	0.00126453	0.00127258	CWMIROLCTHMEEO-XUWVNRHRSA-N	C1=CC=C(C=C1)CCC2=CC(=O)C3=C(O2)[C@@H]([C@H]([C@@H]([C@H]3O)O)O)O
	compound00403	M+H-H2O	C15H26O	alpha-Bisabolol		205.195	205.195	11.73	POS	18969.1	18480.8	19616.7	0.00125918	0.00123936	0.00129224	0.00126359	RGZSQWQPBWRIAQ-LSDHHAIUSA-N	[H][C@]1(CCC(C)=CC1)[C@](C)(O)CCC=C(C)C
	compound00330	M+H-H2O	C10H10O4	Isoferulic acid		177.055	177.055	5.03	POS	19038.6	18685.8	19243.4	0.00126379	0.00125311	0.00126765	0.00126152	QURCVMIEKCOAJU-HWKANZROSA-N	COC1=C(O)C=C(\C=C\C(O)=O)C=C1
	compound00365	M+NH4	C10H18O	L-Borneol	88.0763, 102.0917, 148.977, 172.1696	172.17	172.17	9.11	POS	17840	18667.6	20376.5	0.00118423	0.00125189	0.00134229	0.00125947	DTGKSKDOIYIVQL-NQMVMOMDSA-N	CC1(C)[C@@H]2CC[C@]1(C)[C@H](O)C2
	compound00289	M+FA-H	C36H58O11	Niga-ichigoside F1		711.396	711.397	5.58	NEG	15304.3	23041	18298.4	0.00101591	0.00154518	0.0012054	0.0012555	WKKBYJLXSKPKSC-UHFFFAOYSA-N	CC1CCC2(CCC3(C)C(=CCC4C5(C)CC(O)C(O)C(C)(CO)C5CCC34C)C2C1(C)O)C(=O)OC1OC(CO)C(O)C(O)C1O
	compound00223	M+FA-H	C20H28O10	Rosavin		473.166	473.166	5	NEG	16942	18727.6	20594.8	0.00112462	0.00125591	0.00135667	0.00124573	RINHYCZCUGCZAJ-IPXOVKFZSA-N	O[C@H]1CO[C@@H](OC[C@H]2O[C@@H](OC/C=C/c3ccccc3)[C@H](O)[C@@H](O)[C@@H]2O)[C@H](O)[C@H]1O
	compound00281	M+Na	C17H24O11	Oleoside 11-methyl ester		427.121	427.122	4.34	POS	18983	17467.4	19364.7	0.0012601	0.0011714	0.00127564	0.00123571	XSCVKBFEPYGZSL-JYVCFIOWSA-N	CC=C1C(C(=COC1OC2C(C(C(C(O2)CO)O)O)O)C(=O)OC)CC(=O)O
	compound00088	M-H	C16H12O5	Acacetin	93.0334, 242.9876, 268.038, 283.0611	283.061	283.061	8.92	NEG	17634.6	19240.7	17915.4	0.00117059	0.00129032	0.00118017	0.00121369	DANYIYRPLHHOCZ-UHFFFAOYSA-N	C1(O)=CC2OC(C3C=CC(OC)=CC=3)=CC(=O)C=2C(O)=C1
	compound00212	M+H	C30H44O4	Ganoderic acid DM		469.331	469.331	11.49	POS	19047.2	18468.6	17250.6	0.00126436	0.00123854	0.00113637	0.00121309	ZTKZZRIVAYGFSF-LYWQSRDLSA-N	C/C(=C\CC[C@@H](C)[C@H]1CC[C@@]2(C)C3=C(CC[C@]12C)[C@@]1(C)CCC(=O)C(C)(C)C1CC3=O)C(=O)O
	compound00397	M+H-H2O	C11H16N5O5+	7-Methylguanosine		281.112	281.113	0.94	POS	15954.4	16225.9	22228.1	0.00105906	0.00108814	0.00146427	0.00120382	OGHAROSJZRTIOK-KQYNXXCUSA-O	CN1C=[N+]([C@@H]2O[C@H](CO)[C@@H](O)[C@H]2O)C2=C1C(=O)N=C(N)N2
	compound00473	M+Na	C17H18O3	Trimethoxyresveratrol		293.115	293.116	10.85	POS	17792.1	20101.2	16144.1	0.00118105	0.00134803	0.00106348	0.00119752	GDHNBPHYVRHYCC-SNAWJCMRSA-N	O(C1=CC=C(C=C1)C=CC=2C=C(OC)C=C(OC)C2)C
	compound00535	M-H	C21H18O12	Scutellarin		461.073	461.072	4.88	NEG	15612.9	18924.5	18573.9	0.0010364	0.00126911	0.00122355	0.00117635	DJSISFGPUUYILV-ZFORQUDYSA-N	C1(O[C@H]2[C@H](O)[C@@H](O)[C@H](O)[C@@H](C(=O)O)O2)=CC2OC(C3C=CC(O)=CC=3)=CC(=O)C=2C(O)=C1O
	compound00310	M-H	C26H28O13	Puerarin apioside		547.146	547.146	4.31	NEG	18840.4	17121.9	16952.1	0.00125064	0.00114823	0.00111671	0.00117186	ZBXWGKPUSLRPHX-QOIVFALESA-N	C1(O)=C([C@H]2[C@H](O)[C@@H](O)[C@H](O)[C@@H](CO[C@@H]3OC[C@@](CO)(O)[C@H]3O)O2)C2OC=C(C3C=CC(O)=CC=3)C(=O)C=2C=C1
	compound00198	M+H-H2O	C20H24O11	Ginkgolide C		423.128	423.127	5.21	POS	18998	17017.4	16417.6	0.0012611	0.00114122	0.0010815	0.00116127	AMOGMTLMADGEOQ-BSJQODTGSA-N	C[C@@H]1C(=O)O[C@H]2[C@H](O)[C@]34[C@@H]5OC(=O)[C@]3(OC3OC(=O)[C@H](O)[C@@]34[C@H](C(C)(C)C)[C@H]5O)[C@@]12O
	compound00168	M+FA-H	C18H24O10	Regaloside A		445.135	445.135	4.46	NEG	28910.6	8410.07	14274.7	0.0019191	0.000563996	0.000940338	0.00114114	PADHSFRQMFRWLS-MUWVXHEGSA-N	C1=CC(=CC=C1/C=C/C(=O)OC[C@H](COC2C(C(C(C(O2)CO)O)O)O)O)O
	compound00369	M+NH4	C17H16O2	Effusol		270.149	270.149	8.5	POS	16866.4	17979.6	15908.6	0.0011196	0.00120575	0.00104797	0.00112444	GEXAPRXWKRZPCK-UHFFFAOYSA-N	C=Cc1cc(O)cc2c1-c1ccc(O)c(C)c1CC2
	compound00363	M-H2O-H	C40H36O11	Kuwanon K		673.208	673.208	9.72	NEG	16895.9	16535.2	17194.8	0.00112156	0.00110888	0.0011327	0.00112105	FEAIYAOTVUYWQZ-AIQWNVMPSA-N	CC1=CC(C(C(C1)C2=C(C=C(C=C2)O)O)C(=O)C3=C(C=C(C=C3)O)O)C4=C(C=CC(=C4O)C5=C(C(=O)C6=C(C=C(C=C6O5)O)O)CC=C(C)C)O
	compound00438	M+H	C29H37NO3	Viaminate		448.285	448.285	13.98	POS	17981	16484.3	15779.6	0.00119359	0.00110547	0.00103947	0.00111285	VRSMJNVXOITYPE-FSDIUQKZSA-N	CCOC(=O)c1ccc(NC(=O)/C=C(C)/C=C/C=C(C)/C=C/C2=C(C)CCCC2(C)C)cc1
	compound00569	M+H-H2O	C15H26O	Beta-Eudesmol		205.195	205.195	11.28	POS	17207.5	16770	15508.5	0.00114225	0.00112463	0.00102161	0.00109616	BOPIMTNSYWYZOC-VNHYZAJKSA-N	CC12CCCC(=C)C1CC(CC2)C(C)(C)O
	compound00334	M+Na	C18H18O3	Isomaglone		305.115	305.115	10.63	POS	16673.2	18655.2	13133.1	0.00110678	0.00125105	0.000865133	0.00107432	LVHHYWFCRQIOJG-UHFFFAOYSA-N	C=CCc1ccc(O)c(Oc2ccc(C(=O)CC)cc2)c1
	compound00454	M+H-H2O	C17H24O2	(3R,8S)-Falcarindiol		243.174	243.174	10.85	POS	20138.5	15034.8	12609.8	0.00133681	0.00100826	0.000830665	0.00105858	QWCNQXNAFCBLLV-YWALDVPYSA-N	O[C@H](C#CC#C[C@@H](C=C)O)/C=C\CCCCCCC
	compound00230	M+H	C16H12O4	Rubiadin-1-methyl ether		269.081	269.081	8.62	POS	14942.1	16150.8	16676.2	0.000991864	0.00108311	0.00109854	0.00105784	NTBUBTCXACOEEC-UHFFFAOYSA-N	COc1c(C)c(O)cc2c1C(=O)c1ccccc1C2=O
	compound00637	M-H	C16H29N4O4+	Slope mold acid	61.9872, 339.1997, 339.7612, 340.205	340.212	340.211	13.32	NEG	17673.6	14293.2	15807.2	0.00117318	0.000958532	0.00104129	0.00105767	NVJLIMSDAPOFHF-UHFFFAOYSA-O	CC1=C[N+](=CN1CCCCC(C(=O)O)N)CCCCC(C(=O)O)N
	compound00227	M+H-H2O	C7H8O2	Guaiacol	53.0393, 79.0548, 91.0547, 95.0496, 105.0702, 106.0656, 107.0495	107.049	107.049	5.04	POS	16282.6	15493.4	15598	0.00108085	0.00103902	0.00102751	0.00104913	LHGVFZTZFXWLCP-UHFFFAOYSA-N	COC1=C(O)C=CC=C1
	compound00335	M-H	C16H12O7	Isorhamnetin		315.051	315.051	7.11	NEG	15851.5	13866.2	16614.5	0.00105223	0.000929896	0.00109447	0.00102554	IZQSVPBOUDKVDZ-UHFFFAOYSA-N	C1(O)C=C2OC(C3=CC=C(O)C(OC)=C3)=C(O)C(=O)C2=C(O)C=1
	compound00410	M-H	C16H32O5	Aleuritic acid		303.218	303.217	6.02	NEG	14093.2	15234.9	16912.8	0.000935517	0.00102168	0.00111412	0.00102377	MEHUJCGAYMDLEL-CABCVRRESA-N	OCCCCCC[C@H](O)[C@H](O)CCCCCCCC(O)=O
	compound00320	M+H	C22H22O12	Isorhamnetin-3-O-glucoside		479.118	479.119	5.14	POS	17715.6	16566.2	11117.5	0.00117597	0.00111096	0.000732359	0.00100643	CQLRUIIRRZYHHS-LFXZADKFSA-N	C1(O)=CC2OC(C3C=C(OC)C(O)=CC=3)=C(O[C@H]3[C@H](O)[C@@H](O)[C@H](O)[C@@H](CO)O3)C(=O)C=2C(O)=C1
	compound00560	M+H-H2O	C17H16O7	BlumeatinB		315.086	315.086	7.68	POS	14822.2	14333.7	15610.1	0.000983904	0.000961244	0.0010283	0.000991151	SVPNMFZMHPLGRR-DLBZAZTESA-N	COC1=C(C=C(C=C1)[C@@H]2[C@H](C(=O)C3=C(C=C(C=C3O2)OC)O)O)O
	compound00375	M-H	C21H22O12	Taxifolin 7-O-beta-D-glucoside		465.104	465.102	4.11	NEG	24891.4	11793.1	7560.83	0.00165231	0.000790866	0.000498066	0.000980413	BJAHHJOBSKZTFE-JUIPTLLLSA-N	C1=CC(=C(C=C1C2C(C(=O)C3=C(C=C(C=C3O2)OC4C(C(C(C(O4)CO)O)O)O)O)O)O)O
	compound00583	M+K	C5H12O5	Arabinitol		191.032	191.032	0.84	POS	14636.6	15510.9	14016.4	0.000971587	0.00104019	0.000923326	0.000978367	HEBKCHPVOIAQTA-IMJSIDKUSA-N	OC[C@H](O)C(O)[C@@H](O)CO
	compound00542	M+FA-H	C15H16O9	Daphnin		385.078	385.077	3.98	NEG	14742.2	14369.3	15026.4	0.000978597	0.000963631	0.000989859	0.000977362	HOIXTKAYCMNVMY-PVOAASPHSA-N	C1=CC(=C(C2=C1C=CC(=O)O2)O)OC3C(C(C(C(O3)CO)O)O)O
	compound00167	M-H	C15H14O5	Epiafzelechin		273.077	273.077	4.66	NEG	15880.4	16132	11406.2	0.00105415	0.00108184	0.000751378	0.000962457	RSYUFYQTACJFML-UKRRQHHQSA-N	C1(O)C=C2O[C@H](C3C=CC(O)=CC=3)[C@H](O)CC2=C(O)C=1
	compound00441	M+Na	C20H22O7	(+)-Nortrachelogenin		397.126	397.126	6.08	POS	15180.8	14173.7	13325.7	0.00100771	0.000950519	0.000877827	0.000945353	ZITBJWXLODLDRH-JLTOFOAXSA-N	COc1cc(C[C@@H]2COC(=O)[C@@]2(O)Cc2ccc(O)c(OC)c2)ccc1O
	compound00368	M-H	C25H24O6	Kuwanon A		419.15	419.15	10.61	NEG	14680.7	14551.4	13338	0.000974513	0.000975845	0.000878634	0.000942997	DBUNRZUFILGKHP-UHFFFAOYSA-N	C1(O)=CC2OC(C3C4OC(C)(C)C=CC=4C(O)=CC=3)=C(C/C=C(/C)\C)C(=O)C=2C(O)=C1
	compound00448	M+K	C10H18O9	Xylobiose		321.058	321.058	0.88	POS	20190.9	9223.99	12836.5	0.00134028	0.000618579	0.000845598	0.000934819	LGQKSQQRKHFMLI-NGIDVMRBSA-N	O[C@H]1[C@H](O)CO[C@@H](O[C@@H]2CO[C@H](O)[C@H](O)[C@H]2O)[C@@H]1O
	compound00197	M-H	C10H8O5	Fraxetin		207.03	207.029	4.69	NEG	13771.3	14642	13738.8	0.000914145	0.000981921	0.000905038	0.000933701	HAVWRBANWNTOJX-UHFFFAOYSA-N	COC1=C(C(=C2C(=C1)C=CC(=O)O2)O)O
	compound00460	M-H	C16H12O5	3-O-Methylgalangin	59.0146, 119.0493, 163.0027, 215.1651, 242.9881, 262.9931, 282.1215, 282.982, 283.0048, 283.0612	283.061	283.061	9.52	NEG	14911.9	13353.4	13787	0.000989861	0.000895503	0.000908214	0.000931193	LYISDADPVOHJBJ-UHFFFAOYSA-N	C1(O)=CC2OC(C3C=CC=CC=3)=C(OC)C(=O)C=2C(O)=C1
	compound00456	M-H	C10H20O3	3-Hydroxycapric acid	59.0127, 125.0959, 166.9922, 186.9984, 187.097, 187.1333	187.134	187.133	8.11	NEG	13771	14331.4	13886.5	0.000914128	0.000961094	0.000914765	0.000929996	FYSSBMZUBSBFJL-VIFPVBQESA-N	C(C[C@@H](O)CCCCCCC)(=O)O
	compound00323	M+NH4	C31H40O15	Isomartynoside		670.271	670.271	5.79	POS	13194.7	17373.6	10868.9	0.000875874	0.00116511	0.000715982	0.000918988	NFTBVWKAIZBSRS-ZXLVUZSHSA-N	COc1ccc(CCO[C@@H]2O[C@H](COC(=O)/C=C/c3ccc(O)c(OC)c3)[C@@H](O)[C@H](O[C@@H]3O[C@@H](C)[C@H](O)[C@@H](O)[C@H]3O)[C@H]2O)cc1O
	compound00526	2M-H	C10H12O4	Dihydroferulic acid		391.14	391.14	5.07	NEG	12483	15279.2	13665.5	0.000828631	0.00102465	0.000900209	0.000917831	BOLQJTPHPSDZHR-UHFFFAOYSA-N	COC1=CC(CCC(O)=O)=CC=C1O
	compound00392	M+Na	C18H16O5	5,6,7-Trimethoxyflavone		335.089	335.089	8.9	POS	14677.1	13177	13334.8	0.000974276	0.000883676	0.000878426	0.000912126	HJNJAUYFFFOFBW-UHFFFAOYSA-N	C1(OC)=CC2OC(C3C=CC=CC=3)=CC(=O)C=2C(OC)=C1OC
	compound00588	M-H2O-H	C10H16O4	Camphoric acid	94.0285, 101.0234, 109.0648, 112.9845, 137.0963, 151.0023, 166.0263, 181.0496, 181.0701, 181.0862	181.087	181.086	5.1	NEG	13823.3	14295.7	13048	0.000917597	0.000958697	0.000859529	0.000911941	LSPHULWDVZXLIL-QUBYGPBYSA-N	CC1(C)[C@H](C(=O)O)CC[C@]1(C)C(=O)O
	compound00537	M+H	C13H14O3	Demethylisoencecalin		219.102	219.101	10.59	POS	14952.5	12934.4	13222.7	0.000992559	0.000867408	0.000871036	0.000910334	GHZRKUIAWAOWRH-UHFFFAOYSA-N	CC(=O)c1ccc2c(c1O)C=CC(C)(C)O2
	compound00357	M+FA-H	C14H17NO6	Prunasin		340.104	340.103	4.66	NEG	13617.5	12555.9	14898.8	0.00090394	0.000842023	0.000981453	0.000909138	ZKSZEJFBGODIJW-GMDXDWKASA-N	OC[C@H]1O[C@@H](O[C@@H](C#N)C2=CC=CC=C2)[C@H](O)[C@@H](O)[C@@H]1O
	compound00217	M-H2O-H	C24H34O15	Glomeratose A		543.172	543.17	4.78	NEG	11697.4	15692.7	13225.4	0.000776482	0.00105239	0.00087122	0.000900029	PQHNJDATPYXLIX-JKCNAQEDSA-N	COc1cc(/C=C/C(=O)O[C@H]2[C@H](O)[C@@H](CO)O[C@@]2(CO)O[C@H]2O[C@H](CO)[C@@H](O)[C@H](O)[C@H]2O)cc(OC)c1OC
	compound00481	M+FA-H	C16H14O4	3-deoxysappanchalcone		315.087	315.087	6.4	NEG	12915.9	12048.9	15642.5	0.000857366	0.000808023	0.00103044	0.000898611	PACBGANPVNHGNP-RUDMXATFSA-N	C1(O)=CC=C(C(=O)/C=C/C2C=CC(O)=CC=2)C(OC)=C1
	compound00548	M+Na	C33H50O5	Dehydropachymic acid		549.355	549.356	12.21	POS	15615.6	12431.4	11918.7	0.00103657	0.000833672	0.000785136	0.000885126	RWIALJIVPUCERT-RAYLMFDNSA-N	C=C(CC[C@@H](C(=O)O)[C@H]1[C@H](O)C[C@@]2(C)C3=CCC4C(C)(C)[C@@H](OC(C)=O)CC[C@]4(C)C3=CC[C@]12C)C(C)C
	compound00314	M-H	C14H6O8	Ellagic acid		300.999	300.999	4.88	NEG	12800.6	13329.3	13820.9	0.00084971	0.00089389	0.000910447	0.000884682	AFSDNFLWKVMVRB-UHFFFAOYSA-N	OC1=C(O)C2=C3C(=C1)C(=O)OC1=C3C(=CC(O)=C1O)C(=O)O2
	compound00185	M+Na	C20H20NO5+	Hydroprotopine		377.123	377.123	5.15	POS	14642	13167.8	11972.6	0.000971942	0.000883056	0.000788687	0.000881229	SZMZXQWCICMUFH-UHFFFAOYSA-N	C[N+]12CCc3cc4c(cc3C1(O)Cc1ccc3c(c1C2)OCO3)OCO4
	compound00329	M+H-H2O	C10H12O2	Isoeugenol		147.08	147.08	9.85	POS	13075.1	11981.7	14736.8	0.000867933	0.000803517	0.000970779	0.000880743	BJIOGJUNALELMI-ONEGZZNKSA-N	COC1=CC(\C=C\C)=CC=C1O
	compound00284	M+H	C22H22O9	Ononin		431.134	431.133	5.61	POS	14194.3	11808.7	13040.1	0.000942224	0.000791918	0.000859012	0.000864385	MGJLSBDCWOSMHL-FYKMYLNBSA-N	COc1ccc(-c2coc3cc(O[C@H]4O[C@H](CO)[C@@H](O)[C@@H](O)[C@H]4O)ccc3c2=O)cc1
	compound00202	M+H, M+Na	C11H10O5	Fraxidin		245.042	245.042	5.19	POS	13108	13060.7	12354	0.00087012	0.000875876	0.000813812	0.000853269	QNFBKOHHLAWWTC-UHFFFAOYSA-N	COC1=C(C(=C2C(=C1)C=CC(=O)O2)O)OC
	compound00487	M-H	C10H10O3	Osmundacetone	177.0188, 177.0549	177.056	177.055	5	NEG	13018.3	12799.6	12477.7	0.000864161	0.000858367	0.00082196	0.000848162	YIFZKRGUGKLILR-NSCUHMNNSA-N	CC(=O)C=CC1=CC(=C(C=C1)O)O
	compound00387	M+H, M+Na	C10H8O4	4-Methylesculetin		215.031	215.032	4.76	POS	13894.6	11739	12429.3	0.00092233	0.000787241	0.000818771	0.000842781	KVOJTUXGYQVLAJ-UHFFFAOYSA-N	CC1=CC(=O)OC2=CC(=C(C=C12)O)O
	compound00279	M-H	C30H46O7	Odoroside A		517.317	517.317	9.19	NEG	14576.2	10435.8	13048.9	0.000967579	0.000699845	0.000859587	0.000842337	YBZZSZQZDODUAA-FNFYTULRSA-N	CO[C@@H]1C[C@H](O[C@H]2CC[C@]3(C)[C@H]4CC[C@]5(C)[C@@H](C6=CC(=O)OC6)CC[C@]5(O)[C@@H]4CC[C@@H]3C2)O[C@H](C)[C@@H]1O
	compound00316	M-H	C16H12O6	Kaempferide	268.0698, 283.0932, 298.1164, 299.0576	299.056	299.056	9.01	NEG	12709.5	12557.9	12447.2	0.000843662	0.00084216	0.000819954	0.000835258	SQFSKOYWJBQGKQ-UHFFFAOYSA-N	C1(O)=CC2OC(C3C=CC(OC)=CC=3)=C(O)C(=O)C=2C(O)=C1
	compound00039	M+H	C9H7NO	4-formyl Indole	91.0546, 118.0653, 146.06	146.06	146.06	5.42	POS	12554.9	12821	12119.8	0.000833405	0.000859802	0.000798385	0.000830531	JFDDFGLNZWNJTK-UHFFFAOYSA-N	C1=CC(=C2C=CNC2=C1)C=O
	compound00563	M+Na	C30H48O6	Arjungenin		527.334	527.335	7.89	POS	14435.3	11728	11309.9	0.000958223	0.000786506	0.000745035	0.000829921	IFIQVSCCFRXSJV-NWCCWSSZSA-N	CC1(C)CC[C@]2(C(=O)O)CC[C@]3(C)C(=CC[C@@H]4[C@@]5(C)C[C@@H](O)[C@H](O)[C@@](C)(CO)[C@@H]5CC[C@]43C)[C@@H]2[C@@H]1O
	compound00388	M+H	C11H10O3	4-Methylherniarin		191.07	191.07	7.47	POS	12412	12155.1	12642.7	0.000823916	0.000815145	0.000832829	0.000823963	UDFPKNSWSYBIHO-UHFFFAOYSA-N	CC1=CC(=O)OC2=C1C=CC(=C2)OC
	compound00518	M+H	C21H18O11	Apigenin-7-glucuronide		447.092	447.092	5.18	POS	13122.2	9671.37	13731.2	0.000871057	0.000648581	0.000904535	0.000808058	JBFOLLJCGUCDQP-ZFORQUDYSA-N	C1(O[C@H]2[C@H](O)[C@@H](O)[C@H](O)[C@@H](C(=O)O)O2)=CC2OC(C3C=CC(O)=CC=3)=CC(=O)C=2C(O)=C1
	compound00414	M-H2O-H	C20H20O11	Swertianolin		417.083	417.083	5.3	NEG	12800.1	10880.2	12696.8	0.00084968	0.000729648	0.000836393	0.00080524	XMVBNLMKPMPWAX-DIKOWXHZSA-N	COC1=CC(=C2C(=C1)OC3=C(C=CC(=C3C2=O)OC4C(C(C(C(O4)CO)O)O)O)O)O
	compound00467	M+NH4	C8H8O2	3-Hydroxyacetophenone		154.086	154.086	5.12	POS	11547.1	12011.5	12572.7	0.000766503	0.000805514	0.000828222	0.00080008	LUJMEECXHPYQOF-UHFFFAOYSA-N	CC(=O)C1=CC(=CC=C1)O
	compound00488	M-H2O-H	C24H22O13	Apigenin-7-O-6''-Malonylglucoside		499.088	499.086	5.45	NEG	11307.7	11760.6	13041.4	0.000750609	0.000788688	0.000859098	0.000799465	JXWAQRJFONLTSI-ASDZUOGYSA-N	C1(O[C@H]2[C@H](O)[C@@H](O)[C@H](O)[C@@H](COC(=O)CC(O)=O)O2)=CC2OC(C3C=CC(O)=CC=3)=CC(=O)C=2C(O)=C1
	compound00386	M+H-H2O	C22H18O8	Tetradehydropodophyllotoxin		393.097	393.095	8.43	POS	9614.27	11787.5	13488.4	0.000638201	0.000790496	0.000888542	0.000772413	HSSDVCMYTACNSM-UHFFFAOYSA-N	COc1cc(-c2c3c(c(O)c4cc5c(cc24)OCO5)COC3=O)cc(OC)c1OC
	compound00450	M+K	C6H13NO4	1-Deoxynojirimycin		202.048	202.048	0.81	POS	14072.7	10983.1	9800.56	0.000934154	0.000736549	0.000645607	0.000772103	LXBIFEVIBLOUGU-JGWLITMVSA-N	C1C(C(C(C(N1)CO)O)O)O
	compound00434	M+FA-H	C27H44O7	25S-Inokosterone		525.307	525.307	4.95	NEG	10943.3	12129.8	11618.1	0.00072642	0.000813447	0.000765334	0.000768401	JQNVCUBPURTQPQ-BMZRUTLMSA-N	C[C@@H](CC[C@H]([C@@](C)([C@H]1CC[C@@]2([C@@]1(CC[C@H]3C2=CC(=O)[C@H]4[C@@]3(C[C@@H]([C@@H](C4)O)O)C)C)O)O)O)CO
	compound00247	M+Na	C7H10O7	Methyl citrate		229.032	229.032	1.9	POS	11097.1	12426.1	11106.1	0.00073663	0.00083332	0.000731611	0.000767187	YUTUUOJFXIMELV-UHFFFAOYSA-N	COC(=O)CC(O)(CC(=O)O)C(=O)O
	compound00574	M-H	C20H22O5	Arisantetralone A		341.139	341.139	7.82	NEG	11638.5	10601.1	12032.1	0.00077257	0.000710934	0.000792606	0.000758703	PSFZYOUCEGTRJM-RMDKCXRXSA-N	COc1cc([C@@H]2c3cc(OC)c(O)cc3C(=O)[C@@H](C)[C@H]2C)ccc1O
	compound00724	M-H2O-H	C10H8O5	5,7,8-Trihydroxy-2-methyl-4H-1-benzopyran-4-one	161.0236, 189.0183	189.019	189.019	5.77	NEG	11765.6	11035	11428.9	0.000781005	0.000740031	0.000752874	0.00075797	MBNBHJBTPBFJAD-UHFFFAOYSA-N	CC1=CC(=O)C2=C(O1)C(=C(C=C2O)O)O
	compound00338	M+FA-H	C18H12O4	Karanjin		337.072	337.072	10.28	NEG	10984.4	11621.2	10589.4	0.00072915	0.000779342	0.000697575	0.000735356	LKPQNZRGGNOPPU-UHFFFAOYSA-N	C12OC=CC=1C1OC(C3C=CC=CC=3)=C(OC)C(=O)C=1C=C2
	compound00529	M+Na	C19H20O6	Diosbulbin B		367.115	367.115	6.44	POS	9871.88	11915.6	11290.2	0.000655301	0.000799084	0.000743734	0.000732707	QEANLIISUSNNDX-VHCPEVEQSA-N	C[C@@]12C[C@H](c3ccoc3)O[C@]13C[C@@H](OC3=O)[C@@H]1[C@@H]3C[C@@H](C[C@H]12)OC3=O
	compound00517	M+FA-H	C21H20O9	Chrysophanol 8-O-glucoside		461.109	461.109	6.22	NEG	11495.9	10241.2	11332.3	0.000763107	0.000686798	0.000746509	0.000732138	WMMOMSNMMDMSRB-JNHRPPPUSA-N	C12C(=O)C3=C(C=C(C=C3O)C)C(=O)C=1C=CC=C2O[C@H]1[C@H](O)[C@H]([C@H](O)[C@@H](CO)O1)O
	compound00215	M-H	C16H14O5	Helichrysetin	78.9577, 119.0492, 151.002, 165.0185, 244.9818, 264.9888, 270.0534, 285.0008, 285.0378, 285.0767	285.077	285.077	7.65	NEG	11332.3	10964	10501.9	0.000752244	0.00073527	0.000691806	0.00072644	OWGUBYRKZATRIT-QPJJXVBHSA-N	C1(O)=CC(OC)=C(C(=O)/C=C/C2C=CC(O)=CC=2)C(O)=C1
	compound00189	M+FA-H	C6H8O6	Erythorbic acid		221.03	221.03	0.95	NEG	10955.2	10294.9	11486.4	0.00072721	0.000690398	0.000756661	0.000724756	CIWBSHSKHKDKBQ-DUZGATOHSA-N	C(C(C1C(=C(C(=O)O1)O)O)O)O
	compound00524	M+H	C10H8O4	Scopoletin		193.05	193.05	5.12	POS	11167.9	10575.4	10965.1	0.000741333	0.000709208	0.00072232	0.000724287	RODXRVNMMDRFIK-UHFFFAOYSA-N	COC1=C(O)C=C2OC(=O)C=CC2=C1
	compound00496	M+FA-H	C10H12O3	Coniferyl alcohol		225.077	225.076	4.88	NEG	10570	11144.9	10981.1	0.000701643	0.0007474	0.000723377	0.00072414	JMFRWRFFLBVWSI-NSCUHMNNSA-N	COC1=C(O)C=CC(\C=C\CO)=C1
	compound00439	M+FA-H	C19H26O3	11-Beta-hydroxyandrostenedione		347.186	347.186	7.63	NEG	10825.7	10779.7	10761.7	0.000718619	0.000722911	0.000708922	0.000716817	WSCUHXPGYUMQEX-KCZNZURUSA-N	[C@]12([H])[C@@H](O)C[C@]3(C)C(CC[C@@]3([H])[C@]1([H])CCC1=CC(CC[C@]21C)=O)=O
	compound00510	M+Na	C11H12O5	Sinapinic acid		247.058	247.058	5.04	POS	13251.3	9678.69	9352.59	0.000879628	0.000649072	0.000616097	0.000714932	PCMORTLOPMLEFB-ONEGZZNKSA-N	COC1=CC(\C=C\C(O)=O)=CC(OC)=C1O
	compound00301	M-H	C16H12O7	Nepetin		315.051	315.051	6.17	NEG	8322.74	12861.9	10964.7	0.000552468	0.000862547	0.000722296	0.000712437	FHHSEFRSDKWJKJ-UHFFFAOYSA-N	C1(O)=CC2OC(C3C=C(O)C(O)=CC=3)=CC(=O)C=2C(O)=C1OC
	compound00110	M-H	C10H10O4	Ferulic acid	134.036, 149.0599, 149.0962, 178.0266, 192.9972, 193.0499	193.051	193.05	5.06	NEG	9653.27	12820.3	9493.8	0.00064079	0.000859754	0.000625399	0.000708648	KSEBMYQBYZTDHS-HWKANZROSA-N	COC1=C(O)C=CC(\C=C\C(O)=O)=C1
	compound00512	M-H	C16H20O9	Cis-Ferulic acid 4-O-beta-D-glucopyranoside		355.103	355.103	4.31	NEG	11403.2	11031.6	9300.33	0.000756951	0.000739802	0.000612655	0.000703136	IEMIRSXOYFWPFD-QEQKPWIDSA-N	COc1cc(/C=C\C(=O)O)ccc1O[C@@H]1O[C@H](CO)[C@@H](O)[C@H](O)[C@H]1O
	compound00544	M+H-H2O	C19H22O7	Deacetylorientalide		345.133	345.133	5.35	POS	10363.5	10287.5	11039.2	0.000687936	0.000689898	0.000727203	0.000701679	HQPSNGXRJBMMAL-WHZRINGVSA-N	O=CC1=CCCC(=CC2OC(=O)C(=C)C2C(OC(=O)C(=C)C)C1O)CO
	compound00309	M+H	C8H8O4	Isovanillic acid		169.05	169.05	4.55	POS	9543.76	12042.1	9512.22	0.000633521	0.000807566	0.000626613	0.000689233	LBKFGYZQBSGRHY-UHFFFAOYSA-N	COC1=CC=C(C=C1O)C(O)=O
	compound00555	M-H2O-H	C19H26O7	Britannin		347.15	347.15	7.34	NEG	10229.9	9338.18	10257.6	0.000679067	0.000626237	0.000675717	0.00066034	JXEGMONJOSAULB-UHFFFAOYSA-N	C=C1C(=O)OC2CC(C)C3C(OC(C)=O)CC(O)C3(C)C(OC(C)=O)C12
	compound00250	M-H2O-H	C10H12O5	Methyl syringate		193.051	193.05	6.02	NEG	10392	9552.71	9646.47	0.000689824	0.000640624	0.000635457	0.000655301	ZMXJAEGJWHJMGX-UHFFFAOYSA-N	COC(=O)C1=CC(OC)=C(O)C(OC)=C1
	compound00492	M+H-H2O	C18H20O5	Combretastatin A4		299.128	299.128	9.47	POS	10089.5	9193.17	9979.76	0.000669744	0.000616512	0.000657412	0.000647889	HVXBOLULGPECHP-WAYWQWQTSA-N	COC1=C(C=C(C=C1)C=CC2=CC(=C(C(=C2)OC)OC)OC)O
	compound00169	M+NH4	C14H12O3	Resveratrol		246.112	246.113	5.59	POS	9239.19	9802.14	10214.9	0.000613303	0.000657351	0.000672901	0.000647852	LUKBXSAWLPMMSZ-OWOJBTEDSA-N	C1=C(O)C=C(/C=C/C2=CC=C(O)C=C2)C=C1O
	compound00190	M-H	C15H16O9	Esculin		339.072	339.072	3.91	NEG	9884.11	9530.95	9475.29	0.000656113	0.000639164	0.00062418	0.000639819	XHCADAYNFIFUHF-TVKJYDDYSA-N	OC[C@H]1O[C@@H](OC2=C(O)C=C3OC(=O)C=CC3=C2)[C@H](O)[C@@H](O)[C@@H]1O
	compound00291	M+FA-H	C23H34O5	Periplogenin		435.239	435.239	6.79	NEG	9357.59	10078.7	9067.14	0.000621162	0.000675897	0.000597293	0.000631451	QJPCKAJTLHDNCS-FBAXFMHRSA-N	C[C@]12CC[C@H](O)C[C@@]1(O)CC[C@@H]1[C@@H]2CC[C@]2(C)[C@@H](C3=CC(=O)OC3)CC[C@]12O
	compound00470	M-H	C16H10O8	3,3'-Di-O-methylellagic acid		329.03	329.031	6.4	NEG	9663.69	8403.07	10370.2	0.000641481	0.000563527	0.00068313	0.00062938	KLAGYIBJNXLDTL-UHFFFAOYSA-N	COC1=C(C=C2C3=C1OC(=O)C4=CC(=C(C(=C43)OC2=O)OC)O)O
	compound00571	M+NH4	C16H22O11	beta-D-Glucose pentaacetate		408.15	408.15	7.06	POS	12077.9	8830.55	7295.82	0.00080174	0.000592194	0.000480608	0.000624847	LPTITAGPBXDDGR-IBEHDNSVSA-N	CC(=O)OC[C@H]1O[C@@H](OC(C)=O)[C@H](OC(C)=O)[C@@H](OC(C)=O)[C@@H]1OC(C)=O
	compound00265	M+FA-H	C27H32O12	Maohuoside A		593.188	593.188	7.08	NEG	8479.94	9786.81	9123.29	0.000562904	0.000656323	0.000600993	0.00060674	KKZRHUJZVYWXFJ-RGLOOMPQSA-N	COc1ccc(-c2oc3c(CCC(C)(C)O)c(O[C@@H]4O[C@H](CO)[C@@H](O)[C@H](O)[C@H]4O)cc(O)c3c(=O)c2O)cc1
	compound00500	M+H-H2O	C18H23NO5	Seneciphylline		316.154	316.155	4.38	POS	9272.61	8458.34	9663.35	0.000615521	0.000567233	0.000636569	0.000606441	FCEVNJIUIMLVML-DVZMFYIRSA-N	C=C1C/C(=C\C)C(=O)O[C@@H]2CCN3CC=C(COC(=O)[C@@]1(C)O)[C@H]23
	compound00447	M+NH4	C27H38O4	(25R)-Spirost-4-en-3,12-dion		444.311	444.311	11.57	POS	10001.6	9510.63	7683.72	0.000663915	0.000637802	0.000506161	0.000602626	ZVWYBBDTSJOAHD-HGMFYQPQSA-N	C[C@H]1[C@H]2[C@H](C[C@H]3[C@@H]4CCC5=CC(=O)CC[C@]5(C)[C@H]4CC(=O)[C@@]32C)O[C@]12CC[C@@H](C)CO2
	compound00237	M-H	C17H16O5	Farrerol		299.092	299.092	8.41	NEG	9699.96	8055.65	9086.11	0.000643889	0.000540228	0.000598543	0.00059422	DYHOLQACRGJEHX-UHFFFAOYSA-N	C1(O)=C(C)C2OC(C3C=CC(O)=CC=3)CC(=O)C=2C(O)=C1C
	compound00331	M+H	C16H14O4	Isoimperatorin		271.096	271.096	10.59	POS	8995.97	8224.34	8779.17	0.000597158	0.000551541	0.000578323	0.000575674	IGWDEVSBEKYORK-UHFFFAOYSA-N	CC(C)=CCOC1=C2C=CC(=O)OC2=CC2=C1C=CO2
	compound00262	M+FA-H	C18H18O2	Magnolol		311.129	311.129	10.55	NEG	8016.22	9271.48	8630.42	0.000532122	0.000621764	0.000568525	0.000574137	VVOAZFWZEDHOOU-UHFFFAOYSA-N	OC1=C(C=C(CC=C)C=C1)C1=C(O)C=CC(CC=C)=C1
	compound00461	M-H	C8H8O5	3-O-Methylgallic acid	68.9946, 112.9844, 124.0155, 139.0391, 168.0056, 183.004, 183.0291	183.03	183.029	3.82	NEG	9032.64	8000.18	8743.51	0.000599592	0.000536508	0.000575974	0.000570691	KWCCUYSXAYTNKA-UHFFFAOYSA-N	COC1=CC(=CC(=C1O)O)C(=O)O
	compound00479	M-H	C15H10O7	Tricetin		301.035	301.035	5.45	NEG	7908.1	8070.25	9675.32	0.000524944	0.000541207	0.000637357	0.000567836	ARSRJFRKVXALTF-UHFFFAOYSA-N	C12C(=O)C=C(C3C=C(O)C(O)=C(O)C=3)OC=1C=C(O)C=C2O
	compound00398	M-H2O-H	C16H24O10	8-Epiloganic acid		357.119	357.119	3.83	NEG	9095.39	8018.31	8506.51	0.000603757	0.000537724	0.000560362	0.000567281	JNNGEAWILNVFFD-OZFVSFPVSA-N	C[C@@H]1[C@@H](O)C[C@@H]2C(C(=O)O)=CO[C@@H](O[C@@H]3O[C@H](CO)[C@@H](O)[C@H](O)[C@H]3O)[C@@H]21
	compound00278	M+Na	C21H28O6	Octahydrocurcumin		399.178	399.178	6.24	POS	8110.27	9344.9	8087.19	0.000538365	0.000626688	0.00053274	0.000565931	OELMAFBLFOKZJD-UHFFFAOYSA-N	COC1=CC(CCC(O)CC(O)CCC2=CC(OC)=C(O)C=C2)=CC=C1O
	compound00292	M-H	C15H10O8	Myricetin		317.03	317.03	5.39	NEG	9031.85	7929.35	8562.82	0.000599539	0.000531758	0.000564072	0.000565123	IKMDFBPHZNJCSN-UHFFFAOYSA-N	C1(O)C=C2OC(C3=CC(O)=C(O)C(O)=C3)=C(O)C(=O)C2=C(O)C=1
	compound00216	M-H	C16H12O4	Formononetin		267.066	267.066	7.78	NEG	8936.11	8123.9	7869.76	0.000593185	0.000544805	0.000518417	0.000552135	HKQYGTCOTHHOMP-UHFFFAOYSA-N	C1(O)=CC2OC=C(C3=CC=C(OC)C=C3)C(=O)C=2C=C1
	compound00557	M-H	C10H12O4	Asaraldehyde		195.066	195.065	6.12	NEG	8537.82	7690.38	8409.44	0.000566745	0.000515732	0.000553968	0.000545482	IAJBQAYHSQIQRE-UHFFFAOYSA-N	COC1=CC(OC)=C(OC)C=C1C=O
	compound00424	M+H-H2O	C18H18O6	Acetylalkannin		313.107	313.107	11.11	POS	8370.4	7283.65	8868.06	0.000555632	0.000488456	0.000584179	0.000542756	WNFXUXZJJKTDOZ-HNNXBMFYSA-N	CC(=O)O[C@@H](CC=C(C)C)C1=CC(=O)c2c(O)ccc(O)c2C1=O
	compound00252	M+H-H2O	C15H20O3	Micheliolide		231.138	231.138	8.32	POS	7406.99	8511.88	8045.68	0.00049168	0.000570824	0.000530005	0.000530836	RDJAFOWISVMOJY-PWNZVWSESA-N	CC1=C2CCC(C2C3C(CC1)C(=C)C(=O)O3)(C)O
	compound00394	M+H	C9H8O4	5-Acetylsalicylic acid		181.05	181.05	4.94	POS	8049.01	7628.64	8108.77	0.000534298	0.000511592	0.000534161	0.000526684	NZRDKNBIPVLNHA-UHFFFAOYSA-N	CC(=O)C1=CC(=C(C=C1)O)C(=O)O
	compound00308	M+Na	C20H30O3	Isosteviol		341.209	341.209	11.13	POS	8813.52	6052.89	8909.5	0.000585046	0.000405919	0.000586909	0.000525958	KFVUFODCZDRVSS-YFYJLLRASA-N	C[C@@]12CCC[C@@](C)(C(=O)O)[C@@H]1CC[C@]13CC(=O)[C@](C)(CC[C@@H]12)C3
	compound00297	M+H	C17H14O6	Pectolinarigenin		315.086	315.086	9.19	POS	6954.31	8091.45	7760.46	0.000461631	0.000542629	0.000511216	0.000505159	GPQLHGCIAUEJQK-UHFFFAOYSA-N	C1(O)=CC2OC(C3C=CC(OC)=CC=3)=CC(=O)C=2C(O)=C1OC
	compound00348	M-H	C16H16O4	Loureirin C		271.098	271.097	6.73	NEG	7626.22	6773.55	8368.81	0.000506233	0.000454248	0.000551291	0.000503924	LCKRZXFBCWYAKU-UHFFFAOYSA-N	C1(O)C=CC(C(=O)CCC2C=CC(O)=CC=2OC)=CC=1
	compound00567	M+H	C21H18O11	Baicalin		447.092	447.092	5.51	POS	7662.31	8002.91	6952.59	0.000508629	0.000536691	0.000457999	0.000501106	IKIIZLYTISPENI-ZFORQUDYSA-N	C1(O[C@H]2[C@H](O)[C@@H](O)[C@H](O)[C@@H](C(=O)O)O2)=CC2OC(C3C=CC=CC=3)=CC(=O)C=2C(O)=C1O
	compound00251	M+H-H2O	C18H26O9	Methylsyringin		369.154	369.153	4.94	POS	9056.98	6852.07	6496.79	0.000601207	0.000459513	0.000427973	0.000496231	KDZYNPVXUQIVAO-LSUNSJSKSA-N	COCC=CC1=CC(=C(C(=C1)OC)OC2C(C(C(C(O2)CO)O)O)O)OC
	compound00352	M+FA-H	C15H14O7	Leucocyanidin		351.072	351.072	4.16	NEG	7503.47	6600.28	7890.64	0.000498085	0.000442628	0.000519792	0.000486835	SBZWTSHAFILOTE-SOUVJXGZSA-N	C1(O)=CC2O[C@H](C3C=C(O)C(O)=CC=3)[C@@H](O)[C@@H](O)C=2C(O)=C1
	compound00276	M+FA-H	C23H28O11	Paeoniflorin		525.161	525.161	4.69	NEG	9216.2	7799.19	4869.65	0.000611777	0.000523029	0.000320786	0.000485197	YKRGDOXKVOZESV-UHFFFAOYSA-N	CC12CC3(O)OC(O1)C1(COC(=O)C4=CC=CC=C4)C3CC21OC1OC(CO)C(O)C(O)C1O
	compound00200	M-H	C19H21NO4	Salutaridine		326.14	326.139	4.51	NEG	7562.8	6867.96	7472.78	0.000502023	0.000460579	0.000492266	0.000484956	GVTRUVGBZQJVTF-ORAYPTAESA-N	COC1=C[C@@]23CCN(C)[C@@H](Cc4ccc(OC)c(O)c42)C3=CC1=O
	compound00239	M+H-H2O	C17H16O5	Flavokawain C		283.096	283.096	9.73	POS	6453.44	8119.03	6969.18	0.000428383	0.000544479	0.000459091	0.000477318	UXUFMIJZNYXWDX-VMPITWQZSA-N	C1(OC)=CC(OC)=C(C(=O)/C=C/C2C=CC(O)=CC=2)C(O)=C1
	compound00257	M+FA-H	C14H18O7	Picein		343.104	343.103	3.86	NEG	7088.2	6673.49	7684.17	0.000470519	0.000447537	0.000506191	0.000474749	GOZCEKPKECLKNO-RKQHYHRCSA-N	CC(=O)C1=CC=C(C=C1)OC2C(C(C(C(O2)CO)O)O)O
	compound00356	M-H	C21H22O10	Prunin		433.114	433.114	5.19	NEG	7969.55	5514.31	7607.51	0.000529024	0.000369801	0.000501141	0.000466655	DLIKSSGEMUFQOK-UHFFFAOYSA-N	OCC1OC(OC2=CC(O)=C3C(=O)CC(OC3=C2)C2=CC=C(O)C=C2)C(O)C(O)C1O
	compound00435	M-H2O-H	C18H18O5	2E)-1-(4-hydroxyphenyl)-3-(2,4,6-trimethoxyphenyl)prop-2-en-1-one		295.098	295.097	8.97	NEG	7694.07	5424.35	7887.57	0.000510737	0.000363768	0.00051959	0.000464698	UJQJEKOZLIGAHH-CMDGGOBGSA-N	COc1cc(OC)c(/C=C/C(=O)c2ccc(O)cc2)c(OC)c1
	compound00192	M-H	C9H10O4	Hydroumbellic acid		181.051	181.05	4.25	NEG	6484.24	6881.73	6788.51	0.000430428	0.000461503	0.00044719	0.000446373	HMCMTJPPXSGYJY-UHFFFAOYSA-N	OC(=O)CCC1=C(O)C=C(O)C=C1
	compound00477	M+H-H2O	C22H33NO4	Tuberostemonine		358.238	358.238	5.03	POS	5867.94	7285.19	6694.27	0.000389517	0.000488559	0.000440982	0.000439686	GYOGHROCTSEKDY-JJDZUBOLSA-N	CCC1C2CCCCN3C2C(CC3C4CC(C(=O)O4)C)C5C1OC(=O)C5C
	compound00344	M+H	C16H14O4	Pinostrobin		271.096	271.096	10.45	POS	7469.36	6819.65	5038.45	0.000495821	0.000457339	0.000331905	0.000428355	ORJDDOBAOGKRJV-UHFFFAOYSA-N	C1(OC)=CC2OC(C3C=CC=CC=3)CC(=O)C=2C(O)=C1
	compound00471	M-H	C13H8O7	3,4,8,9,10-Pentahydroxy Urolithin		275.02	275.02	4.65	NEG	4544.56	8445.57	6291.13	0.000301671	0.000566377	0.000414425	0.000427491	ZELMDXUEWHBWPN-UHFFFAOYSA-N	O=c1oc2c(O)c(O)ccc2c2c(O)c(O)c(O)cc12
	compound00534	M+Na	C19H25NO4	Dihydrosinomenine		354.168	354.167	4.04	POS	6656.94	6704.3	5859.86	0.000441892	0.000449604	0.000386015	0.000425837	QAVNAPIOJZCYAH-ICMXQALXSA-N	CN1CC[C@@]23CC(=O)C(C[C@@H]2[C@@H]1CC4=C3C(=C(C=C4)OC)O)OC
	compound00231	M-H2O-H	C14H14O5	Rutaretin		243.066	243.066	5.4	NEG	5642.59	6061.95	7035.47	0.000374558	0.000406526	0.000463458	0.000414848	FVFQELHSZVFPDZ-VIFPVBQESA-N	CC(C)(O)[C@@H]1Cc2cc3ccc(=O)oc3c(O)c2O1
	compound00303	M+Na	C19H21NO5	N-trans-sinapoyltyramine		366.131	366.131	6.04	POS	5135.78	6257.78	7165.18	0.000340916	0.000419659	0.000472003	0.000410859	IEDBNTAKVGBZEP-VMPITWQZSA-N	COc1cc(/C=C/C(O)=NCCc2ccc(O)cc2)cc(OC)c1O
	compound00581	M+H	C17H16O4	Caffeic acid phenethyl ester		285.112	285.112	9.33	POS	4909.52	7059.66	5779.48	0.000325897	0.000473435	0.00038072	0.000393351	SWUARLUWKZWEBQ-VQHVLOKHSA-N	[H]\C(=C(\[H])C1=CC(O)=C(O)C=C1)C(=O)OCCC1=CC=CC=C1
	compound00013	M-H	C11H12N2O2	L-Tryptophan	72.0081, 74.0235, 116.0496, 142.0657, 159.0917, 160.0396, 203.0329, 203.0816	203.083	203.082	3.78	NEG	6249.05	5817.9	5571.93	0.000414815	0.00039016	0.000367048	0.000390675	QIVBCDIJIAJPQS-VIFPVBQESA-N	N[C@@H](CC1=CNC2=C1C=CC=C2)C(O)=O	IDO1	HTR2B	HTR1A	HTR2A	HTR2C	HTR7	ADRA2A	HTR1B	HTR1D	ADRB1	HTR1E	HTR6	TACR1	SLC6A3	MMP3	ANPEP	ENPEP	MPO	GABBR1	CTSL	GRIA1	SLC6A4	KDM4C	MME	ERAP2	SLC6A2	EPHA2	EPHB2	EPHA5	EPHA4	EPHA8
	compound00213	M+K	C17H21NO3	Galanthamine		326.115	326.116	1.12	POS	5668.53	4699.82	7062.75	0.00037628	0.000315179	0.000465255	0.000385571	ASUTZQLVASHGKV-JDFRZJQESA-N	[H][C@]12C[C@@H](O)C=C[C@]11CCN(C)CC3=C1C(O2)=C(OC)C=C3
	compound00347	M-H2O-H	C17H18O4	Loureirin A		267.103	267.102	9.01	NEG	5018.43	6211.45	5058.99	0.000333126	0.000416552	0.000333258	0.000360979	RSAIVLRELNGZEY-UHFFFAOYSA-N	C1(O)C=CC(C(=O)CCC2C=CC(OC)=CC=2OC)=CC=1
	compound00474	M+H	C11H12O4	3,4-Dimethoxycinnamic acid		209.081	209.081	5.87	POS	6141.4	5386.48	4720.14	0.00040767	0.000361228	0.000310937	0.000359945	HJBWJAPEBGSQPR-GQCTYLIASA-N	COC1=C(OC)C=C(\C=C\C(O)=O)C=C1
	compound00499	M-H	C12H12O3	Senkyunolide C		203.071	203.071	8.63	NEG	5758.76	4822.98	5561.67	0.00038227	0.000323438	0.000366372	0.00035736	NRENRLOUWSVYIA-WCIBSUBMSA-N	CCC/C=C1\OC(=O)c2ccc(O)cc21
	compound00221	M+FA-H	C16H14O5	Sappanchalcone		331.082	331.082	5.63	NEG	6066.76	5038.58	4600.96	0.000402715	0.000337897	0.000303086	0.0003479	JVGNTXGHBHMJDO-QHHAFSJGSA-N	C1(O)=CC=C(C(=O)/C=C/C2C=CC(O)=C(O)C=2)C(OC)=C1
	compound00298	M-H	C15H12O5	Naringenin		271.061	271.061	6.76	NEG	5514.84	5255.77	4859	0.000366078	0.000352462	0.000320084	0.000346208	FTVWIRXFELQLPI-UHFFFAOYSA-N	OC1=CC=C(C=C1)C1CC(=O)C2=C(O)C=C(O)C=C2O1
	compound00191	M+NH4	C10H12O2	Hinokitiol		182.118	182.118	7.39	POS	5498.39	4947.97	4925.3	0.000364986	0.00033182	0.000324451	0.000340419	FUWUEFKEXZQKKA-UHFFFAOYSA-N	CC(C)C1=CC(=O)C(O)=CC=C1
	compound00478	M-H2O-H	C17H14O6	3,5-Dihydroxy-4',7-dimethoxyflavone		295.061	295.061	10.74	NEG	5342.31	4864.61	5065.96	0.000354626	0.00032623	0.000333718	0.000338191	KZBAXKKOXPLOBX-UHFFFAOYSA-N	C1(OC)=CC2OC(C3C=CC(OC)=CC=3)=C(O)C(=O)C=2C(O)=C1
	compound00412	M+H	C15H20O2	Alantolactone		233.154	233.154	10.76	POS	4719.09	5270.8	5093.94	0.000313256	0.000353471	0.000335561	0.000334096	PXOYOCNNSUAQNS-XECBFPEOSA-N	C=C1C(=O)O[C@H]2C[C@]3(C)CCC[C@@H](C)C3=C[C@@H]12
	compound00180	M+FA-H	C15H12O6	Eriodictyol		333.062	333.061	4.91	NEG	4766.34	5005.38	5140.95	0.000316392	0.000335671	0.000338658	0.00033024	SBHXYTNGIZCORC-ZDUSSCGKSA-N	C1(O)C=C2O[C@H](C3=CC=C(O)C(O)=C3)CC(=O)C2=C(O)C=1
	compound00453	M+H	C15H11NO3	Viridicatol		254.081	254.081	6.33	POS	4950.22	5586.64	4112.14	0.000328599	0.000374651	0.000270885	0.000324712	QIJIOTTYIGBOQA-UHFFFAOYSA-N	C1=CC=C2C(=C1)C(=C(C(=O)N2)O)C3=CC(=CC=C3)O
	compound00561	M-H2O-H	C18H16O6	Biliatresone		309.077	309.076	9.04	NEG	6285.28	3193.27	4838.83	0.000417221	0.000214147	0.000318756	0.000316708	SIKIIXNKUAAGAM-UHFFFAOYSA-N	C=C(C(C1=C(C=C2OCOC2=C1OC)OC)=O)C3=CC=CC=C3O
	compound00480	M+FA-H	C12H12O2	3-Butylidenephthalide		233.082	233.081	10.38	NEG	1624.29	6227.29	6335.93	0.000107822	0.000417615	0.000417376	0.000314271	WMBOCUXXNSOQHM-UHFFFAOYSA-N	CCCC=C1OC(=O)C2=CC=CC=C12
	compound00472	M-H2O-H	C20H24O6	Triptolide		341.139	341.139	6.64	NEG	5359.18	4305.95	4477.46	0.000355745	0.000288765	0.00029495	0.000313154	DFBIRQPKNDILPW-CIVMWXNOSA-N	CC(C)C12C(O1)C3C4(O3)C5(CCC6=C(C5CC7C4(C2O)O7)COC6=O)C
	compound00491	M-H2O-H	C18H20O6	Colutehydroquinone		313.108	313.108	7.92	NEG	5112.63	4786.13	4208.17	0.000339379	0.000320967	0.000277211	0.000312519	RRVWIPPRKMQDAO-NSHDSACASA-N	COc1ccc2c(c1)OC[C@@H](c1cc(O)c(OC)c(OC)c1O)C2
	compound00482	M+H-H2O	C16H14O7	3-epi-Padmatin		301.071	301.071	6.28	POS	4438.56	4699.32	4955.54	0.000294634	0.000315146	0.000326444	0.000312075	MRPJBTFHICBFNE-UHFFFAOYSA-N	COC1=CC(=C2C(=O)C(O)C(OC2=C1)C3=CC=C(O)C(=C3)O)O
	compound00577	2M-H	C9H10O3	Apocynin		331.119	331.119	5.33	NEG	5378.58	3596.3	5043.97	0.000357034	0.000241175	0.000332269	0.000310159	DFYRUELUNQRZTB-UHFFFAOYSA-N	COC1=CC(=CC=C1O)C(C)=O
	compound00402	M+Na	C12H16O7	alpha-Arbutin		295.079	295.079	1.5	POS	4924.05	3590.16	5204.69	0.000326861	0.000240763	0.000342856	0.000303493	BJRNKVDFDLYUGJ-ZIQFBCGOSA-N	C1=CC(=CC=C1O)OC2C(C(C(C(O2)CO)O)O)O
	compound00370	M-H	C19H20O6	Deoxyelephantopin		343.119	343.118	8.16	NEG	4252.66	3900.78	5147.9	0.000282294	0.000261594	0.000339115	0.000294334	JMUOPRSXUVOHFE-GZZMZBIISA-N	O([C@H]1CC2C(=O)O[C@]([H])(CC(C)=C[C@@]3([H])OC(=O)C(=C)[C@]13[H])C=2)C(C(C)=C)=O
	compound00422	M+H	C15H16O3	Suberosin		245.117	245.117	10.71	POS	5216.68	4068.33	3983.09	0.000346286	0.00027283	0.000262384	0.000293833	RSZDAYHEZSRVHS-UHFFFAOYSA-N	COC1=C(CC=C(C)C)C=C2C=CC(=O)OC2=C1
	compound00236	M+H-H2O	C15H26O	Farnesol		205.195	205.195	11.57	POS	4363.22	4363.51	4533.33	0.000289633	0.000292626	0.000298631	0.00029363	CRDAMVZIKSXKFV-YFVJMOTDSA-N	OC/C=C(\C)/CC/C=C(\C)/CC/C=C(\C)/C
	compound00288	M+H	C10H8O4	Noreugenin		193.05	193.05	5.93	POS	4339.59	4192.82	4429.56	0.000288065	0.000281179	0.000291795	0.000287013	NCUJRUDLFCGVOE-UHFFFAOYSA-N	CC1=CC(=O)C2=C(O1)C=C(O)C=C2O
	compound00339	M+Na	C15H18O2	Lindenenol		253.12	253.12	10.22	POS	3999.22	4825.77	3639.68	0.000265471	0.000323625	0.000239762	0.000276286	XRDJYSVGPBJZSG-PSDLAXTLSA-N	CC1=COC2=C1C(C3C(=C)C4CC4C3(C2)C)O
	compound00443	M-H2O-H	C17H24O3	(1R,4E,9E,11S)-4,12,12-trimethyl-8-oxobicyclo[9.1.0]dodeca-4,9-dien-2-yl acetate		257.155	257.154	10.47	NEG	4213.79	4252.06	3716.49	0.000279714	0.000285152	0.000244822	0.000269896	BESWSXOVDJDSKQ-BYYKKUBMSA-N	[C@@H]12C(C/C(=C/CCC(=O)/C=C/[C@@H]1C2(C)C)/C)OC(=O)C
	compound00208	M+H-H2O	C14H16O3	Fraxinellone		215.107	215.107	10.04	POS	3468.27	4052.86	3728.25	0.000230226	0.000271793	0.000245597	0.000249205	XYYAFLHHHZVPRN-GXTWGEPZSA-N	O=C1OC(C2=COC=C2)C3(C1=C(C)CCC3)C
	compound00315	M+H	C15H20O2	Pterosin Z		233.154	233.154	8.68	POS	4365.31	3508.54	3104.44	0.000289772	0.00023529	0.000204504	0.000243188	YKQBHPHKXJKKAB-UHFFFAOYSA-N	Cc1cc2c(c(C)c1CCO)C(=O)C(C)(C)C2
	compound00206	M+Na	C11H14O5	Genipin		249.073	249.074	4.94	POS	3725.65	3676.82	3245.78	0.000247311	0.000246575	0.000213814	0.0002359	AZKVWQKMDGGDSV-BCMRRPTOSA-N	COC(=O)C1=COC(C2C1CC=C2CO)O
	compound00249	M+NH4	C10H10O3	Methyl p-coumarate		196.097	196.097	6.53	POS	3471.26	3431.34	3495.81	0.000230424	0.000230113	0.000230285	0.000230274	NITWSHWHQAQBAW-QPJJXVBHSA-N	O=C(OC)C=CC1=CC=C(O)C=C1
	compound00452	M-H2O-H	C17H34O4	1-Monomyristin		283.228	283.228	11.8	NEG	3649.67	2486.95	4115.57	0.000242267	0.00016678	0.000271111	0.000226719	DCBSHORRWZKAKO-UHFFFAOYSA-N	CCCCCCCCCCCCCC(=O)OCC(O)CO
	compound00451	M+H	C5H6N2O2	1-Imidazoleacetic Acid		127.05	127.05	0.87	POS	3200.83	3955.76	2947.87	0.000212473	0.000265281	0.00019419	0.000223981	QAFBDRSXXHEXGB-UHFFFAOYSA-N	OC(=O)CN1C=CN=C1
	compound00589	M-H	C17H28O6	Spiculisporic acid		327.181	327.181	9.94	NEG	1604.24	3890.64	3813.66	0.000106491	0.000260914	0.000251223	0.000206209	TUXHHVJPGQUPCF-DYVFJYSZSA-N	O=C1OC(C(=O)O)(CC1)C(C(=O)O)CCCCCCCCCC
	compound00573	M-H2O-H	C17H20O5	Bigelovin		285.113	285.113	7.51	NEG	2973.69	3309.97	2960.97	0.000197395	0.000221973	0.000195053	0.000204807	DCNRYQODUSSOKC-MMLVVLEOSA-N	C=C1C(=O)O[C@H]2C[C@@H](C)[C@@H]3C=CC(=O)[C@@]3(C)[C@@H](OC(C)=O)[C@H]12
	compound00324	2M-H	C9H10N2	Indole-3-methanamine		291.162	291.16	10.57	NEG	3623.59	2572.15	3022.6	0.000240536	0.000172494	0.000199112	0.000204047	JXYGLMATGAAIBU-UHFFFAOYSA-N	NCC1=CNC2=C1C=CC=C2
	compound00226	M-H2O-H	C10H14O4	Guaifenesin		179.071	179.071	5.01	NEG	3232.09	2656.52	2723.2	0.000214548	0.000178151	0.000179389	0.000190696	HSRJKNPTNIJEKV-UHFFFAOYSA-N	COC1=CC=CC=C1OCC(O)CO
	compound00225	M+Na	C15H18O3	Santonin		269.115	269.115	7.25	POS	2220.84	3602.64	2516.45	0.000147421	0.0002416	0.00016577	0.00018493	XJHDMGJURBVLLE-BOCCBSBMSA-N	[C@H]12OC([C@@H](C)[C@@H]1CC[C@@]1(C)C=CC(=O)C(C)=C21)=O
	compound00381	M+FA-H	C15H10O4	7,8-Dihydroxyflavone		299.056	299.056	6.02	NEG	2515.98	2588.34	3069.37	0.000167012	0.000173579	0.000202193	0.000180928	COCYGNDCWFKTMF-UHFFFAOYSA-N	OC1=CC=C2C(=O)C=C(OC2=C1O)C1=CC=CC=C1
	compound00498	M-H2O-H	C12H16O4	Senkyunolide I		205.087	205.087	5.67	NEG	3007.93	2108.65	3006.68	0.000199668	0.00014141	0.000198064	0.000179714	DQNGMIQSXNGHOA-JXQVETIVSA-N	CCC/C=C1\OC(=O)C2=C1CC[C@H](O)[C@H]2O
	compound00564	M-H2O-H	C19H22O3	Auraptene		279.139	279.139	11.74	NEG	3438.16	2493.54	1994.14	0.000228227	0.000167221	0.000131363	0.000175604	RSDDHGSKLOSQFK-RVDMUPIBSA-N	CC(C)=CCC\C(C)=C\COC1=CC2=C(C=CC(=O)O2)C=C1
	compound00432	M-H	C16H14O4	2'-O-Methylisoliquiritigenin		269.082	269.082	6.31	NEG	2603.76	2492.61	2692.7	0.000172839	0.000167159	0.00017738	0.00017246	PACBGANPVNHGNP-UHFFFAOYSA-N	COC1=C(C=CC(=C1)O)C(=O)C=CC2=CC=C(C=C2)O
	compound00423	M-H2O-H	C10H12O4	Acetosyringone		177.056	177.055	5.36	NEG	1923.06	2567.78	2783.76	0.000127654	0.000172201	0.000183379	0.000161078	OJOBTAOGJIWAGB-UHFFFAOYSA-N	CC(=O)C1=CC(=C(C(=C1)OC)O)OC
	compound00177	M+H-H2O	C11H14O5	Sarracenin		209.081	209.081	6.2	POS	2062	2171.77	2591.76	0.000136877	0.000145643	0.000170731	0.000151084	QGBCGMGBGAHJIT-UHFFFAOYSA-N	CC1C2C3CC(O1)OC2OC=C3C(=O)OC
	compound00495	M-H	C10H10O3	Coniferaldehyde		177.056	177.055	5.57	NEG	1950.81	2322.57	1991.1	0.000129496	0.000155756	0.000131163	0.000138805	DKZBBWMURDFHNE-NSCUHMNNSA-N	COC1=C(O)C=CC(\C=C\C=O)=C1
	compound00554	M+NH4	C12H10O5	Armillarisin A		252.087	252.087	5.1	POS	2769.65	1804.79	1413.69	0.000183851	0.000121033	9.31259e-05	0.00013267	XVZWWNMZVZWQKU-UHFFFAOYSA-N	CC(=O)C1=CC2=C(CO)C=C(O)C=C2OC1=O
	compound00519	M+H-H2O	C9H10O	Cinnamyl Alcohol		117.07	117.07	6.54	POS	1496.31	2266.05	2076.66	9.93259e-05	0.000151966	0.000136799	0.000129364	OOCCDEMITAIZTP-UHFFFAOYSA-N	OCC=CC1=CC=CC=C1
	compound00170	M-H	C9H10O4	Ethyl 3,4-dihydroxybenzoate		181.051	181.05	5.76	NEG	1863.88	1938.92	1999.37	0.000123726	0.000130028	0.000131707	0.000128487	KBPUBCVJHFXPOC-UHFFFAOYSA-N	CCOC(=O)C1=CC=C(O)C(O)=C1
	compound00391	M+NH4	C9H10O2	4′-Hydroxy-2′-methylacetophenone		168.102	168.102	5.56	POS	1907.21	1819.62	1793.84	0.000126602	0.000122028	0.000118168	0.000122266	IAMNVCJECQWBLZ-UHFFFAOYSA-N	CC(=O)c1ccc(O)cc1C
	compound00550	M+H-H2O	C8H17NO2	delta-Valerobetaine		142.123	142.123	0.95	POS	0	2318.62	2775.9	0	0.000155491	0.000182861	0.000112784	CDLVFVFTRQPQFU-UHFFFAOYSA-N	C[N+](C)(C)CCCCC([O-])=O
[truncated: 69 more columns]
